# Supplementary material for: RNA-Seq Characterization of Spinal Cord Injury Transcriptome in Acute/Subacute Phases: A Resource for Understanding the Pathology at the Systems Level
Source: PLoS One. 2013 Aug 9;8(8):e72567. doi: 10.1371/journal.pone.0072567 (PMC3739761; doi:10.1371/journal.pone.0072567)
Supplement: Table S2 — Expression value (FPKM) of genes and isoforms. (XLSX) [file pone.0072567.s002.xlsx]

## Sheet: UCSC Genes FPKM
gene.symbol	CTR1	CTR2	2DM1	2DM2	2DM3	7DM1	7DM2	7DM3
0610005C13Rik	0.1	0.1	0.1	0.1	0.1	0.1	0.133333	0.1
0610007C21Rik	40.3766	34.5102	39.1025	40.9248	43.6726	45.9973	52.8633	71.5432
0610007L01Rik	15.5819	16.5086	15.6607	15.5151	21.677	14.3541	12.9542	9.29873
0610007P08Rik	3.95246	3.92882	3.24663	3.7453	1.63059	4.00242	4.46986	2.20443
0610007P14Rik	29.1653	24.9386	24.7891	26.8251	38.3042	19.0414	14.4586	17.4217
0610007P22Rik	9.34286	10.1906	12.2553	12.1538	14.6813	8.71745	7.07459	11.0075
0610008F07Rik	0.1	0.1	0.1	0.1	0.1	0.1	0.1	0.1
0610009B14Rik	0.551261	0.1	0.1	0.160059	0.1	0.1	0.1	0.140885
0610009B22Rik	16.0444	14.8036	15.9686	14.563	11.3101	15.518	15.4046	15.0584
0610009D07Rik	20.5193	18.4578	27.6299	25.3193	30.5584	21.4898	20.7705	25.7219
0610009L18Rik	4.04136	3.23108	3.08877	2.3663	4.66922	2.17884	4.62751	5.82735
0610009O20Rik	12.2227	11.3292	11.4643	9.96238	13.5321	9.87079	10.1635	9.52092
0610010B08Rik	0.1	0.1	0.1	0.1	0.1	0.1	0.1	0.1
0610010F05Rik	9.75064	9.30307	8.79204	9.70796	3.08248	6.51773	6.20756	3.46039
0610010K14Rik	17.3256	14.79	25.5936	20.893	35.2567	22.386	19.4804	33.5691
0610010O12Rik	43.0397	35.6399	40.1442	31.6996	45.871	22.6199	22.3627	32.0628
0610011F06Rik	14.1059	11.9004	10.2038	9.6402	11.1004	8.5127	9.19842	11.9316
0610011L14Rik	9.99507	9.69339	9.54503	9.39604	15.3146	7.38903	7.18706	5.63123
0610012G03Rik	13.3779	11.8701	16.4103	15.4249	23.4696	16.2334	14.3146	22.8154
0610012H03Rik	0.120896	0.1	0.1	0.119969	0.1	0.1	0.173103	0.1
0610030E20Rik	3.82656	4.08354	3.46975	3.79827	2.96435	5.11016	6.12809	2.53286
0610031J06Rik	23.6683	21.0732	38.0357	35.5364	51.8855	93.5342	109.855	132.023
0610037L13Rik	14.2349	13.866	17.5952	15.6245	13.4434	12.7347	10.9738	12.4675
0610037P05Rik	18.4103	14.9752	17.6046	15.9436	17.8976	16.0021	14.6752	16.3552
0610038B21Rik	0.133181	0.213115	0.1	0.225285	0.1	0.341143	0.147973	0.1
0610039K10Rik	0.1	0.1	0.1	0.233168	0.1	0.1	0.1	0.1
0610040B10Rik	5.5523	4.23849	3.4525	4.61004	6.98215	2.29288	4.32767	4.22817
0610040F04Rik	0.571453	0.809481	0.340461	0.365531	0.295541	0.146647	0.1	0.1518
0610040J01Rik	1.18814	0.869266	1.52573	1.32405	1.32318	1.90126	1.58386	1.92896
0610043K17Rik	0.178491	0.198434	0.1	0.1	0.1	0.1	0.1	0.1
0910001L09Rik	25.2658	25.7855	39.5301	35.262	47.0605	38.7783	41.1411	65.7979
1100001G20Rik	0.414654	0.175242	20.5863	4.1752	2.7577	6.58345	0.145925	0.224993
1110001A16Rik	9.49732	6.51187	6.65207	6.65068	7.33746	8.76768	8.85116	8.99462
1110001J03Rik	34.9409	25.406	27.8413	32.8784	31.2409	15.1488	10.4937	24.443
1110002B05Rik	29.5843	25.3822	33.6474	31.5591	23.9739	62.2154	78.7965	66.644
1110002L01Rik	0.636222	0.486122	0.524674	0.579244	0.794301	0.370988	0.470186	0.155296
1110002N22Rik	2.68969	2.28423	3.40891	4.44614	2.48009	3.14308	2.52304	3.56591
1110003E01Rik	35.0768	32.0896	30.6894	30.4124	37.2528	35.8251	35.2565	30.5769
1110004E09Rik	9.18808	9.80347	12.1399	12.1434	14.0236	7.88037	6.04242	8.45737
1110004F10Rik	31.1442	29.2986	41.3561	41.0766	50.6547	33.1403	31.765	35.7238
1110005A03Rik	2.92295	3.24989	4.71751	4.78958	6.25102	5.40542	5.34365	7.17612
1110006O24Rik	0.792975	0.6369	0.501374	0.812878	1.75045	0.742254	0.879001	1.07367
1110007C09Rik	13.2868	11.2585	32.7051	32.6753	44.0927	41.0788	45.9798	70.6312
1110008F13Rik	29.2292	29.0713	50.3118	50.5998	68.3566	53.1502	49.5768	52.9422
1110008J03Rik	6.73861	7.10874	5.11883	4.84585	6.42068	3.62581	1.95643	3.21744
1110008L16Rik	1.79514	1.87346	1.85924	2.31698	1.60319	1.581	2.00533	1.3223
1110008P14Rik	68.1138	59.461	84.0547	73.4088	110.598	40.2508	31.1326	54.6409
1110012D08Rik	5.14318	5.323	12.4809	11.3188	13.9519	10.7352	12.2034	10.2837
1110012J17Rik	5.12352	5.23966	4.95622	4.98667	4.12799	3.0236	1.64747	1.32269
1110012L19Rik	5.43619	5.23769	7.66897	7.078	6.02698	6.3496	6.03889	8.31642
1110014N23Rik	16.1069	15.0437	12.8851	13.3261	18.2322	12.0819	13.8856	14.7674
1110017D15Rik	1.43624	1.48013	1.10331	0.518395	0.790464	2.28729	1.7778	3.1793
1110017F19Rik	0.1	0.1	0.240181	0.106551	0.103725	0.1	0.115979	0.263753
1110018G07Rik	17.2802	17.458	12.0916	13.6849	14.6517	11.5042	11.4249	6.6113
1110018J18Rik	3.47412	2.96816	4.68652	5.95885	2.91689	6.68305	6.40509	3.35915
1110020A21Rik	1.07416	0.703801	0.526958	0.529253	0.300766	0.446521	0.274238	0.600206
1110020G09Rik	19.3368	18.8614	10.538	9.52155	7.17811	13.0973	13.1899	8.55105
1110021J02Rik	8.3018	8.40988	7.18732	7.1437	8.236	7.13226	5.28966	4.94602
1110021L09Rik	4.466	3.67681	4.7409	4.49169	5.25361	4.79375	4.10663	2.66372
1110028C15Rik	2.27457	2.49403	1.80317	1.9991	0.643272	2.84532	3.23079	1.90067
1110031I02Rik	6.04058	5.74934	6.35216	6.53669	7.10978	6.50161	6.30835	8.83261
1110032A03Rik	11.7015	9.97788	8.325	8.7415	5.73496	8.07906	8.01182	9.47916
1110032A04Rik	4.72798	5.4031	1.68826	1.85027	1.3698	1.37626	0.651704	0.222909
1110032F04Rik	1.66579	1.41082	2.67641	2.2544	1.09566	0.932252	0.100819	0.268048
1110034A24Rik	2.17311	2.24151	2.65386	2.76246	3.14057	2.13725	2.892	1.67478
1110034B05Rik	3.58452	3.50111	4.9374	4.95096	1.96696	4.16171	4.32308	4.37452
1110034G24Rik	4.58215	3.81865	3.75084	3.27805	5.00777	4.48203	3.7884	6.2097
1110036E04Rik	0.1	0.1	0.1	0.1	0.1	0.1	0.1	0.1
1110037F02Rik	3.7636	4.10677	4.86165	5.01736	3.74333	5.64122	5.93913	2.731
1110038B12Rik	2.43056	2.77883	12.5588	11.1751	14.3772	7.03958	3.72724	11.9775
1110038D17Rik	4.21584	4.26531	5.69585	6.08089	5.7818	6.07058	5.83944	4.21828
1110038F14Rik	9.92387	8.93792	13.6245	14.689	14.7947	13.1711	13.6756	16.7092
1110046J04Rik	2.13765	2.7317	3.06407	2.43445	2.84847	2.08565	1.75003	2.30091
1110049F12Rik	45.5863	44.6683	47.2454	52.8634	89.8839	26.3716	22.3507	32.2445
1110051M20Rik	33.4785	32.5054	21.8504	19.291	25.235	15.6715	11.5779	13.6908
1110054M08Rik	3.60299	3.70294	2.496	2.25729	3.11822	3.67957	3.90507	6.14901
1110054O05Rik	2.79389	3.02841	3.16657	3.65089	3.7741	3.7597	3.66087	2.76348
1110057K04Rik	18.5462	16.6686	16.195	16.421	14.6914	15.4267	16.0796	12.9329
1110058L19Rik	18.1397	17.697	15.5096	15.6329	10.569	16.7752	17.308	24.8391
1110059E24Rik	11.603	11.731	11.4961	11.792	5.44345	10.1559	8.70354	9.12008
1110059G10Rik	1.67975	1.80194	1.98824	2.27758	1.02995	2.1456	2.10086	1.64899
1110059M19Rik	0.1	0.149586	0.1	0.162692	0.222396	0.16689	0.157097	0.166816
1110065P20Rik	26.1391	22.056	25.4658	19.7806	34.2628	20.515	18.0377	31.1808
1110067D22Rik	12.7511	12.2287	10.4599	12.7779	7.80188	8.9891	7.65822	4.9372
1190002F15Rik	0.1	0.1	0.1	0.1	0.1	0.1	0.15221	0.1
1190002H23Rik	7.83948	6.95287	19.5769	26.1786	14.9523	13.1639	14.0997	19.33
1190002N15Rik	6.62734	6.56705	3.73349	4.00936	2.06621	5.82153	6.26455	4.36803
1190003J15Rik	0.113769	0.1	2.20864	2.06777	3.15586	1.1265	1.3469	1.84666
1190003K10Rik	0.1	0.1	0.1	0.1	0.1	0.1	0.1	0.1
1190005F20Rik	6.48473	5.56546	6.08792	6.74072	4.65491	7.65334	6.98959	5.49415
1190005I06Rik	6.71633	7.01702	3.01886	4.52525	5.23269	4.79581	6.03139	9.10703
1190007F08Rik	7.44893	7.73707	6.63925	6.03495	9.63842	7.14448	6.41225	6.93787
1190007I07Rik	4.86285	3.42398	3.56329	2.75843	4.843	2.57183	2.83237	3.16858
1200009I06Rik	2.13271	2.13179	1.20705	0.8524	1.41061	2.23525	2.2838	1.5764
1200011I18Rik	5.04376	5.06374	4.37011	5.08654	3.48251	4.4833	4.77587	2.36549
1200011M11Rik	3.48913	3.32048	3.96336	3.3478	5.10474	3.65697	3.66721	2.61481
1200014J11Rik	2.88173	3.01529	3.19214	3.16599	2.33697	3.51449	3.35104	1.85777
1200016B10Rik	1.72524	1.71326	1.89181	2.14162	1.00291	2.30055	2.08459	1.64841
1300001I01Rik	18.7382	19.1355	17.5827	21.8368	24.2502	12.8722	12.4118	8.14914
1300002E11Rik	1.27773	1.37215	3.65766	1.13493	1.38958	2.23355	4.97166	1.21112
1300002K09Rik	0.1	0.1	0.417774	0.376957	0.544745	4.25556	7.30234	3.74298
1300010F03Rik	10.2404	10.5058	9.2623	10.6596	8.70111	8.82618	9.96793	6.19888
1300014I06Rik	4.5757	3.81508	12.1479	12.1486	20.7072	13.3524	14.0942	20.929
1300015D01Rik	0.254288	0.217903	0.221597	0.695783	0.1	0.1	0.1	0.1
1300017J02Rik	0.1	0.1	0.102304	0.1	0.1	0.116581	0.1	0.1
1300018I17Rik	13.1	12.9274	10.1495	9.22045	12.3309	9.40736	8.97248	8.40857
1300018J18Rik	10.2068	9.12671	8.27291	9.41429	12.0209	6.43762	8.51321	8.36797
1500001M20Rik	4.2341	4.37105	5.91779	5.12032	4.21615	3.46707	2.91809	3.82491
1500002O10Rik	0.1	0.1	0.151814	0.159941	0.574674	0.364857	0.1	0.1
1500002O20Rik	10.052	11.0831	13.2703	12.9822	17.6421	9.88307	10.5515	13.736
1500003O03Rik	61.2092	61.5634	63.7181	69.8921	77.8314	48.625	40.229	27.9198
1500004A13Rik	2.58851	2.55975	1.96885	1.93996	2.26179	1.64818	1.73115	0.810296
1500009C09Rik	25.062	29.0298	11.6699	7.52175	12.0473	8.77376	4.6245	7.88709
1500009L16Rik	8.19463	7.61459	5.79825	5.52187	6.05397	6.78174	4.66147	5.28056
1500010J02Rik	6.39011	6.00707	6.572	6.11648	8.67238	5.82909	6.75987	5.94378
1500011B03Rik	33.4734	37.2581	27.2285	28.1096	27.0406	12.7344	14.5904	9.64565
1500011H22Rik	23.1404	23.215	19.1213	18.9626	19.8702	14.3017	11.7451	17.8007
1500011K16Rik	1.3513	0.1	0.1	2.56253	0.686023	0.1	1.44549	2.44422
1500012F01Rik	21.9054	21.936	31.4448	29.5101	30.8073	25.6599	21.8315	30.5942
1500015A07Rik	2.22146	1.36003	2.10553	1.96695	1.78502	1.52756	1.15298	1.51217
1500015O10Rik	5.51141	3.29245	3.87668	2.92843	2.19971	19.2966	14.137	24.1004
1500016L03Rik	5.23846	3.98033	1.48529	1.79616	3.62369	1.96849	0.247315	0.471735
1500017E21Rik	0.248692	0.1	0.1	0.197707	0.479359	0.573096	0.196506	0.612733
1500031L02Rik	13.5511	13.2533	11.0023	10.914	8.31711	9.49492	5.45903	5.84883
1500032L24Rik	128.105	120.057	150.813	129.951	208.009	116.954	81.7961	134.549
1520402A15Rik	4.91287	5.16208	4.60785	3.83045	4.64342	3.07665	3.44468	1.88917
1600002D24Rik	0.1	0.1	0.1	0.1	0.1	0.1	0.1	0.1
1600002H07Rik	3.14984	2.40063	3.05164	3.3349	3.24574	3.16562	2.53865	3.0162
1600002K03Rik	3.1243	2.52741	6.64165	6.11772	6.71762	6.70871	7.39496	9.01002
1600010M07Rik	0.1	0.1	0.115551	0.1	0.295777	0.457031	0.684342	0.570031
1600012F09Rik	3.56661	3.6921	4.41981	4.43804	2.3506	4.07199	5.16299	3.37208
1600012H06Rik	7.21575	7.22137	9.08057	9.97954	8.36717	11.3299	12.2295	8.66323
1600014C10Rik	7.82049	7.90948	8.6639	8.38946	12.3343	10.3309	9.99816	6.92181
1600014C23Rik	0.269869	0.154344	0.1	0.1	0.160674	0.1	0.1	0.1
1600014K23Rik	0.1	0.1	0.1	0.1	0.1	0.1	0.1	0.1
1600015I10Rik	0.1	0.1	0.1	0.1	0.1	0.1	0.1	0.1
1600016N20Rik	0.104165	0.1	0.1	0.133348	0.1	0.15318	0.156122	0.112289
1600019K03Rik	0.1	0.1	0.1	0.1	0.1	0.1	0.1	0.1
1600020E01Rik	3.99683	3.92369	3.62326	4.21368	3.11069	5.03057	4.96333	5.19777
1600021P15Rik	6.30777	6.57624	5.60992	6.28619	6.34488	5.04351	4.92713	3.63006
1600025M17Rik	0.1	0.1	0.1	0.1	0.1	0.1	0.1	0.1
1600027N09Rik	3.36083	3.35615	4.05395	4.01543	4.3446	4.94597	4.52581	5.28058
1600029D21Rik	0.1	0.1	2.13824	0.39342	0.260934	0.1	0.325146	0.174751
1600029I14Rik	0.134784	0.154105	0.1	0.1	0.1	0.1	0.268268	0.208685
1600029O15Rik	0.1	0.1	0.1	0.1	0.1	0.1	0.1	0.1
1700001C02Rik	0.378924	0.761318	0.115354	0.119693	0.342047	0.304374	0.545376	1.04509
1700001C19Rik	0.1	0.1	0.1	0.1	0.1	0.1	0.221987	0.1
1700001F09Rik	0.203696	0.1	0.11637	0.1	0.1	0.1	0.1	0.1
1700001G11Rik	0.515309	0.17409	0.19839	0.19076	0.463145	0.422167	0.154124	0.309525
1700001G17Rik	0.381591	0.247799	0.26243	0.272093	0.430074	0.193997	0.1	0.1
1700001J03Rik	0.276117	0.423971	0.245693	0.670072	0.1	0.1	0.24457	0.230723
1700001J11Rik	0.1	0.114826	0.164981	0.1	0.109809	0.1	0.128452	0.1
1700001K19Rik	0.581486	0.643047	0.427047	0.408031	0.24628	0.156842	0.1	0.22538
1700001K23Rik	0.1	0.1	0.1	0.1	0.238466	0.137722	0.1	0.1
1700001L05Rik	0.601803	0.264144	0.753409	1.01082	0.33119	0.820208	0.38887	0.191502
1700001L19Rik	1.43155	1.32631	0.934819	0.698478	0.666487	0.487651	0.402043	0.732901
1700001O22Rik	1.31799	1.41764	0.665271	1.03824	1.65097	0.623616	1.06157	0.810011
1700001P01Rik	0.1	0.1	0.1	0.310829	0.1	0.104791	0.1	0.438469
1700003E16Rik	4.4353	4.4033	3.42216	3.30877	5.0401	2.23565	1.32372	3.06493
1700003F12Rik	0.497801	0.549109	0.828864	0.364509	0.451877	1.19289	1.48218	3.72175
1700003G13Rik	0.1	0.1	0.1	0.1	0.1	0.1	0.1	0.1
1700003G18Rik	0.1	0.1	0.1	0.1	0.1	0.104986	0.1	0.1
1700003H04Rik	0.1	0.1	0.1	0.1	0.1	0.1	0.1	0.1
1700003L19Rik	0.1	0.1	0.1	0.1	0.1	0.1	0.1	0.1
1700003M02Rik	0.523872	0.277606	0.743534	0.469579	0.238221	0.466202	0.320908	0.581159
1700003M07Rik	3.34361	4.1728	1.38604	1.33084	1.30153	1.24445	1.00546	1.13564
1700006A11Rik	0.1	0.1	0.1	0.1	0.1	0.1	0.1	0.1
1700006E09Rik	0.1	0.1	0.1	0.1	0.1	0.1	0.1	0.1
1700007B14Rik	0.1	0.1	0.1	0.1	0.1	0.1	0.1	0.1
1700007E06Rik	0.1	0.1	0.1	0.1	0.1	0.1	0.1	0.1
1700007F19Rik	0.1	0.162964	0.1	0.1	0.1	0.1	0.1	0.1
1700007G11Rik	0.492996	0.230171	0.1	0.291128	0.1	0.56038	0.706924	0.951475
1700007I08Rik	0.650563	0.65869	0.418891	0.251785	0.103184	0.33018	0.1	0.116121
1700007K09Rik	0.1	0.178001	0.122734	0.322673	0.1	0.1	0.1	0.105408
1700007K13Rik	3.88451	3.32634	2.06645	0.919379	1.50089	3.91131	3.74815	5.20564
1700007P06Rik	0.1	0.1	0.1	0.1	0.1	0.1	0.1	0.1
1700008A04Rik	0.1	0.1	0.1	0.1	0.1	0.1	0.1	0.1
1700008F21Rik	0.1	0.123784	0.1	0.1	0.1	0.1	0.1	0.1
1700008I05Rik	0.1	0.1	0.1	0.1	0.1	0.1	0.1	0.1
1700008J07Rik	0.476521	0.327793	0.345134	0.33908	0.893717	0.349918	0.725606	0.343481
1700008K24Rik	0.1	0.1	0.177332	0.1	0.159986	0.1	0.1	0.1
1700008O03Rik	0.458053	0.680883	0.212272	0.263863	0.289317	0.374173	0.640912	1.14515
1700008P02Rik	0.1	0.1	0.1	0.1	0.1	0.1	0.1	0.1
1700008P20Rik	0.1	0.1	0.135707	0.138824	0.128694	0.1	0.293047	0.115942
1700009J07Rik	0.1	0.1	0.1	0.125972	0.1	0.1	0.1	0.1
1700009N14Rik	0.1	0.1	0.1	0.1	0.1	0.1	0.1	0.1
1700009P17Rik	2.64702	2.2165	2.03067	1.34145	2.09652	3.51798	3.96287	7.13124
1700010B08Rik	0.1	0.1	0.1	0.1	0.1	0.1	0.1	0.1
1700010D01Rik	0.1	0.1	0.1	0.1	0.1	0.1	0.1	0.1
1700010I02Rik	0.1	0.1	0.1	0.1	0.1	0.1	0.1	0.1
1700010I14Rik	0.528709	0.376439	0.511998	0.703555	0.265876	0.573395	0.813543	0.736629
1700010J16Rik	0.1	0.1	0.1	0.1	0.1	0.1	0.1	0.1
1700010K23Rik	0.1	0.1	0.1	0.1	0.1	0.1	0.1	0.1
1700010M22Rik	0.1	0.1	0.1	0.1	0.1	0.1	0.1	0.1
1700011A15Rik	0.1	0.1	0.1	0.1	0.1	0.1	0.1	0.1
1700011E24Rik	0.1	0.1	0.1	0.1	0.1	0.1	0.1	0.1
1700011F03Rik	0.1	0.1	0.1	0.1	0.1	0.1	0.1	0.1
1700011F14Rik	0.360551	0.136157	0.459839	0.744294	0.1	0.127007	0.1	0.1
1700011H14Rik	0.1	0.1	0.1	0.1	0.1	0.1	0.1	0.1
1700011I03Rik	0.1	0.315181	0.301221	0.417824	0.1	0.117248	0.1	0.1
1700011L22Rik	0.1	0.1	0.168305	0.1	0.1	0.1	0.111602	0.1
1700011M02Rik	0.1	0.1	0.1	0.1	0.1	0.1	0.1	0.1
1700012A03Rik	0.1	0.1	0.1	0.1	0.1	0.1	0.1	0.1
1700012A16Rik	1.07266	1.10332	0.694752	0.827703	0.38717	0.748536	1.67608	1.51777
1700012B07Rik	0.1	0.1	0.1	0.1	0.1	0.1	0.1	0.1
1700012B09Rik	1.13136	0.645929	0.572198	0.503199	0.918079	0.590795	0.301483	0.872634
1700012B15Rik	7.13873	6.06429	6.78004	4.8787	7.11384	4.76483	6.94116	5.88582
1700012D14Rik	0.442616	0.125684	0.132603	0.276071	0.264653	0.234687	0.440932	0.334705
1700012L04Rik	0.1	0.1	0.1	0.1	0.1	0.1	0.1	0.1
1700012P22Rik	0.1	0.208842	0.1	0.1	0.1	0.1	0.115983	0.302798
1700013D24Rik	0.1	0.1	0.1	0.1	0.1	0.1	0.1	0.1
1700013F07Rik	0.113101	0.186937	0.102866	0.156259	0.153193	0.177814	0.1	0.20769
1700013G24Rik	0.1	0.1	0.1	0.1	0.1	0.1	0.1	0.1
1700013H16Rik	0.1	0.1	0.1	0.1	0.1	0.1	0.1	0.1
1700013N18Rik	0.1	0.1	0.1	0.1	0.1	0.1	0.1	0.1
1700014N06Rik	0.1	0.1	0.1	0.1	0.1	0.1	0.1	0.1
1700015E13Rik	0.1	0.190902	0.100222	0.208983	0.1	0.1	0.1	0.1
1700015F17Rik	0.1	0.1	0.10661	0.1	0.1	0.1	0.1	0.1
1700015G11Rik	0.1	0.1	0.1	0.1	0.1	0.1	0.1	0.1
1700016C15Rik	0.1	0.1	0.1	0.1	0.1	0.1	0.1	0.1
1700016D06Rik	0.1	0.1	0.1	0.1	0.1	0.1	0.1	0.1
1700016H13Rik	0.1	0.1	0.1	0.1	0.1	0.1	0.1	0.1
1700016K19Rik	0.580373	0.677142	0.269321	0.39259	0.863974	0.438117	0.746213	1.03153
1700016L21Rik	0.1	0.1	0.1	0.1	0.1	0.1	0.1	0.1
1700016M24Rik	0.1	0.1	0.1	0.1	0.1	0.1	0.1	0.23341
1700016P04Rik	0.1	0.1	0.1	0.1	0.1	0.1	0.1	0.1
1700017B05Rik	1.74048	1.7149	4.66932	4.30918	6.57343	10.2177	12.5386	9.06829
1700017D01Rik	0.1	0.1	0.1	0.1	0.1	0.1	0.1	0.1
1700017G19Rik	0.1	0.1	0.1	0.1	0.1	0.1	0.1	0.1
1700017J07Rik	0.1	0.1	0.1	0.1	0.1	0.1	0.1	0.1
1700017N19Rik	0.1	0.1	0.1	0.1	0.1	0.1	0.1	0.1
1700018A04Rik	0.1	0.1	0.1	0.1	0.1	0.1	0.1	0.1
1700018A14Rik	0.181785	0.211166	0.110053	0.17156	0.1	0.1	0.1	0.1
1700018B08Rik	0.1	0.1	0.1	0.1	0.1	0.1	0.1	0.1
1700018B24Rik	0.1	0.1	0.1	0.1	0.1	0.1	0.1	0.1
1700018C11Rik	0.1	0.1	0.1	0.1	0.1	0.1	0.1	0.1
1700018F24Rik	0.1	0.1	0.1	0.1	0.1	0.1	0.1	0.1
1700018L02Rik	2.07357	2.19858	1.9523	2.53441	3.0833	1.54169	1.60848	1.20252
1700018L24Rik	0.1	0.1	0.1	0.1	0.1	0.1	0.136663	0.1
1700019A02Rik	0.1	0.1	0.1	0.1	0.1	0.1	0.1	0.1
1700019B03Rik	0.1	0.1	0.1	0.1	0.1	0.1	0.1	0.1
1700019D03Rik	2.0508	1.98173	0.958879	1.13249	0.419996	1.06959	0.138993	0.225262
1700019E08Rik	0.1	0.1	0.1	0.1	0.1	0.1	0.1	0.1
1700019E19Rik	9.52994	8.43798	13.9383	15.9753	16.6161	12.1234	11.3976	13.8839
1700019G17Rik	2.70442	2.75394	0.987468	1.45071	1.54206	1.7395	1.51202	1.69206
1700019G24Rik	0.149584	0.124936	0.1	0.1	0.1	0.1	0.10264	0.174518
1700019L03Rik	0.336458	0.329705	0.167873	0.174602	0.294688	0.247608	0.276608	0.493665
1700019M22Rik	0.1	0.1	0.1	0.1	0.1	0.1	0.1	0.1
1700019N12Rik	1.08104	0.770678	1.58667	1.06144	0.980175	0.656982	0.126424	0.526435
1700019N19Rik	0.1	0.1	0.1	0.1	0.1	0.1	0.1	0.1
1700019O17Rik	0.1	0.1	0.1	0.1	0.1	0.1	0.1	0.1
1700020A23Rik	0.304221	0.329341	0.218577	0.355427	0.302348	0.1	0.400943	0.1
1700020C07Rik	0.1	0.1	0.1	0.104251	0.1	0.525656	0.977605	0.109185
1700020D05Rik	1.09427	1.00885	0.411641	0.429738	0.342478	0.6603	1.32488	0.61605
1700020I14Rik	44.1827	43.6374	21.5738	23.6345	8.70306	18.8808	14.6746	5.94092
1700020L24Rik	2.25768	2.14061	2.59462	2.51228	2.03668	2.72756	1.02391	2.26808
1700020M21Rik	0.1	0.1	0.1	0.1	0.1	0.1	0.1	0.1
1700020N01Rik	0.1	0.1	0.1	0.1	0.1	0.1	0.1	0.33065
1700020N18Rik	0.1	0.1	0.1	0.1	0.1	0.1	0.1	0.1
1700020O03Rik	8.43635	7.71685	8.02424	8.97749	10.2222	6.75859	9.07172	4.68943
1700021C14Rik	1.81484	1.53768	2.30694	1.42957	2.20744	1.4053	1.44361	2.77207
1700021F05Rik	13.2883	13.3991	16.088	18.1016	11.3066	10.1839	9.10705	10.0621
1700021F07Rik	0.1	0.1	0.1	0.1	0.1	0.1	0.1	0.1
1700021K19Rik	16.5257	16.8242	13.492	13.6056	20.4722	12.7427	13.7031	10.2755
1700022A21Rik	0.1	0.1	0.1	0.1	0.1	0.1	0.1	0.1
1700022E09Rik	0.1	0.1	0.1	0.1	0.1	0.1	0.1	0.1
1700022I11Rik	0.1	0.1	0.1	0.1	0.1	0.1	0.1	0.1
1700022P22Rik	0.372591	0.156557	0.1	0.1	0.167565	0.1	0.274675	0.245254
1700023A16Rik	0.1	0.1	0.1	0.1	0.1	0.1	0.1	0.1
1700023E05Rik	0.139926	0.1	0.1	0.1	0.1	0.1	0.102496	0.116788
1700023F02Rik	0.1	0.1	0.1	0.124961	0.1	0.1	0.1	0.1
1700023I07Rik	0.1	0.1	0.1	0.1	0.1	0.1	0.1	0.1
1700023L04Rik	0.417014	0.226294	0.532562	0.340563	0.234784	0.555857	0.466535	0.794571
1700024G13Rik	0.453584	0.391304	0.1	0.1	0.1	0.353532	0.158452	0.182872
1700024P03Rik	0.1	0.1	0.1	0.1	0.1	0.1	0.1	0.1
1700024P04Rik	0.1	0.1	0.1	0.1	0.1	0.1	0.1	0.1
1700024P16Rik	0.1	0.1	0.1	0.137225	0.1	0.1	0.1	0.1
1700025B11Rik	0.1	0.1	0.1	0.1	0.1	0.1	0.1	0.1
1700025C18Rik	0.1	0.1	0.1	0.1	0.1	0.1	0.1	0.1
1700025E21Rik	0.1	0.10529	0.113494	0.121745	0.119715	0.1	0.1	0.151577
1700025F22Rik	0.1	0.1	0.1	0.1	0.1	0.1	0.1	0.1
1700025F24Rik	0.1	0.113372	0.1	0.1	0.1	0.1	0.1	0.1
1700025G04Rik	6.68358	6.76967	6.02764	6.17786	4.76314	4.80732	3.87385	2.67303
1700025K23Rik	6.42462	4.87262	4.16206	5.54788	3.21987	5.71559	5.8963	8.26339
1700025M24Rik	0.1	0.1	0.1	0.1	0.1	0.1	0.1	0.1
1700025N23Rik	0.1	0.1	0.1	0.1	0.1	0.1	0.1	0.1
1700026D08Rik	0.475788	0.562244	0.1	0.1	0.1	0.659271	0.39223	0.822218
1700026D11Rik	0.1	0.1	0.1	0.1	0.1	0.1	0.1	0.1
1700026J04Rik	0.172903	0.132919	0.130197	0.147952	0.1	0.262917	0.192207	0.251088
1700026L06Rik	0.359252	0.464423	0.1621	0.396046	0.483242	1.13263	1.32492	1.55387
1700027A15Rik	0.1	0.1	0.1	0.1	0.1	0.1	0.1	0.1
1700027A23Rik	0.672809	0.46015	0.439241	0.652185	0.529072	0.482079	0.37959	1.01448
1700027D21Rik	0.212089	0.1	0.1	0.116759	0.1	0.1	0.1	0.1
1700027F09Rik	0.1	0.1	0.1	0.1	0.1	0.1	0.1	0.1
1700027H10Rik	0.1	0.1	0.1	0.1	0.1	0.1	0.1	0.122941
1700027I24Rik	0.1	0.1	0.1	0.1	0.1	0.1	0.1	0.1
1700027J07Rik	0.1	0.1	0.1	0.1	0.1	0.1	0.1	0.1
1700027L20Rik	0.1682	0.115365	0.258315	0.412261	0.582499	0.113051	0.137906	0.148407
1700028B04Rik	0.139934	0.1	0.1	0.1	0.1	0.1	0.1	0.1
1700028I16Rik	0.1	0.1	0.1	0.1	0.1	0.1	0.1	0.1
1700028J19Rik	0.328213	0.40671	0.424878	0.308832	0.165025	0.435342	0.380973	0.581771
1700028K03Rik	0.662335	0.940144	0.436779	0.461973	0.191819	0.51775	0.658803	0.374506
1700028M03Rik	0.1	0.1	0.1	0.1	0.1	0.1	0.1	0.1
1700028P14Rik	0.364818	0.347764	0.163733	0.127662	0.247046	0.251527	0.2012	0.868177
1700028P15Rik	0.1	0.1	0.1	0.1	0.1	0.1	0.1	0.1
1700029B22Rik	0.1	0.1	0.1	0.1	0.1	0.1	0.1	0.1
1700029F09Rik	1.91347	1.94232	3.6091	4.00018	2.01436	2.923	2.46861	1.97933
1700029F12Rik	0.1	0.1	0.1	0.1	0.1	0.1	0.1	0.1
1700029G01Rik	0.506345	0.485135	0.611291	0.920379	0.65011	1.56758	1.05248	1.12105
1700029H14Rik	0.1	0.1	0.1	0.1	0.1	0.1	0.1	0.1
1700029I15Rik	0.665961	0.676947	0.470418	0.122446	0.235987	0.630358	0.761945	0.469737
1700029J03Rik	0.1	0.1	0.1	0.1	0.1	0.1	0.1	0.168469
1700029J07Rik	2.17492	1.64469	1.1231	1.44301	0.622162	1.56989	2.07868	1.85355
1700029J11Rik	0.1	0.1	0.104788	0.162938	0.1	0.140624	0.1	0.147616
1700029M20Rik	0.1	0.1	0.1	0.1	0.1	0.1	0.1	0.1
1700029P11Rik	0.1	0.1	0.1	0.1	0.1	0.1	0.1	0.1
1700030C10Rik	0.986833	0.93231	1.03129	1.77254	1.1648	0.681104	1.1552	1.13619
1700030F18Rik	0.1	0.1	0.1	0.1	0.1	0.1	0.1	0.1
1700030J22Rik	1.08692	1.0978	0.904284	0.525033	0.800152	0.824334	0.541021	0.41755
1700030K09Rik	2.32589	2.86461	2.65118	2.44554	2.78983	2.748	2.77802	2.48743
1700030L20Rik	0.1	0.1	0.1	0.1	0.1	0.1	0.1	0.1
1700031F05Rik	0.1	0.1	0.1	0.1	0.1	0.1	0.1	0.1
1700031M16Rik	0.1	0.1	0.1	0.1	0.1	0.1	0.1	0.1
1700034E13Rik	0.1	0.1	0.1	0.1	0.1	0.1	0.1	0.196308
1700034F02Rik	0.20015	0.214087	0.159322	0.113506	0.1	0.225571	0.160789	0.192116
1700034H14Rik	4.76865	5.16066	4.69728	5.7468	1.4038	5.4145	6.83134	5.98903
1700034H15Rik	0.145078	0.197213	0.1	0.1	0.1	0.159109	0.147092	0.1
1700034I23Rik	0.1	0.1	0.1	0.1	0.1	0.1	0.1	0.1
1700034J05Rik	0.1	0.1	0.1	0.1	0.1	0.1	0.1	0.1
1700034K08Rik	0.1	0.1	0.1	0.1	0.1	0.1	0.1	0.1
1700034O15Rik	0.1	0.1	0.1	0.1	0.1	0.1	0.1	0.1
1700034P13Rik	0.632794	0.351592	0.275308	0.21782	0.332215	0.351647	0.24723	0.302691
1700036G14Rik	0.1	0.1	0.1	0.1	0.1	0.1	0.1	0.1
1700037C18Rik	1.52594	2.24177	3.78332	3.5078	4.15658	1.82359	2.13285	3.23206
1700037H04Rik	33.5855	30.5549	42.1019	43.9855	44.99	24.5069	18.5673	28.4305
1700039E15Rik	0.1	0.1	0.1	0.1	0.1	0.1	0.1	0.1
1700040I03Rik	6.47476	5.32567	5.36387	4.40561	6.81255	4.30383	3.5065	5.75558
1700040L02Rik	0.767219	0.695645	0.298386	0.198015	0.275785	0.715015	0.660366	1.30068
1700040N02Rik	0.193756	0.1	0.14444	0.120201	0.1	0.101798	0.284972	0.1
1700041C23Rik	0.1	0.1	0.1	0.1	0.1	0.1	0.1	0.1
1700041M19Rik	0.1	0.1	0.1	0.1	0.1	0.1	0.1	0.1
1700042B14Rik	0.1	0.1	0.1	0.1	0.1	0.1	0.1	0.1
1700042G07Rik	0.1	0.1	0.1	0.1	0.1	0.1	0.1	0.1
1700042G15Rik	0.1	0.1	0.1	0.110012	0.1	0.1	0.112821	0.1
1700044K03Rik	0.1	0.1	0.1	0.1	0.1	0.1	0.1	0.1
1700045H11Rik	0.1	0.1	0.1	0.1	0.1	0.1	0.1	0.1
1700045I19Rik	0.478305	0.494138	0.312119	0.321685	0.248491	0.136705	0.1	0.349473
1700047G03Rik	0.1	0.1	0.1	0.1	0.1	0.1	0.1	0.1
1700047I17Rik2	0.1215	0.1	0.1	0.1	0.1	0.1	0.1	0.1
1700047L14Rik	0.1	0.1	0.1	0.1	0.1	0.1	0.1	0.1
1700047M11Rik	13.8502	13.2061	6.31906	6.21861	5.84959	9.67208	13.5169	17.6013
1700048O20Rik	3.03239	2.20917	2.17134	0.982425	1.79705	0.926169	1.56326	0.812921
1700049E15Rik	0.1	0.1	0.1	0.1	0.1	0.1	0.1	0.1
1700049E22Rik	0.1	0.1	0.1	0.1	0.1	0.1	0.1	0.1
1700049G17Rik	1.0674	0.984046	0.859093	0.783992	0.264199	0.902678	1.16297	0.545844
1700049L16Rik	0.1	0.1	0.1	0.1	0.1	0.1	0.1	0.1
1700052I22Rik	0.1	0.1	0.1	0.1	0.1	0.1	0.1	0.1
1700052K11Rik	1.56617	1.2631	1.56051	1.66635	2.035	1.63827	1.30908	1.28089
1700052N19Rik	6.83252	6.55675	5.78715	5.31733	5.7128	5.20958	4.72389	4.41584
1700054K19Rik	0.1	0.1	0.1	0.1	0.1	0.1	0.1	0.1
1700054N08Rik	1.98203	2.19927	1.55339	2.13637	2.29017	1.54601	1.93458	1.26335
1700054O13Rik	0.1	0.1	0.1	0.1	0.1	0.1	0.1	0.1
1700055C04Rik	0.1	0.1	0.1	0.1	0.1	0.1	0.1	0.1
1700055N04Rik	0.1	0.1	0.123766	0.1	0.1	0.1	0.1	0.1
1700056E22Rik	0.228157	0.204117	0.474697	0.897109	0.659181	0.418533	0.628782	0.64849
1700057G04Rik	0.1	0.1	0.1	0.1	0.1	0.1	0.1	0.1
1700057H15Rik	0.1	0.1	0.1	0.1	0.1	0.1	0.1	0.1
1700057K13Rik	0.1	0.1	0.1	0.149084	0.1	0.1	0.1	0.1
1700058G18Rik	0.1	0.1	0.117936	0.123109	0.1	0.1	0.1	0.211058
1700060C20Rik	0.1	0.1	0.1	0.1	0.1	0.1	0.1	0.1
1700061F12Rik	0.1	0.1	0.1	0.1	0.1	0.1	0.1	0.1
1700061G19Rik	0.1	0.1	0.1	0.1	0.1	0.108336	0.113226	0.1
1700061I17Rik	0.1	0.1	0.1	0.1	0.1	0.1	0.1	0.1
1700061J05Rik	0.1	0.1	0.1	0.1	0.1	0.126392	0.1	0.1
1700063A18Rik	0.1	0.1	0.1	0.1	0.1	0.1	0.1	0.1
1700063D05Rik	2.9798	3.78162	0.877036	0.856417	0.734615	0.907954	0.730166	1.61535
1700065D16Rik	0.1	0.1	0.1	0.1	0.1	0.1	0.1	0.1
1700065I16Rik	0.1	0.1	0.1	0.1	0.1	0.1	0.1	0.1
1700065I17Rik	0.1	0.1	0.1	0.1	0.1	0.1	0.1	0.1
1700065J11Rik	0.101493	0.1	0.1	0.1	0.1	0.1	0.1	0.1
1700065J18Rik	0.449818	0.1	0.293712	0.1	0.1	0.1	0.1	0.1
1700066B17Rik	0.1	0.1	0.1	0.1	0.1	0.1	0.1	0.1
1700066B19Rik	0.1	0.1	0.1	0.1	0.1	0.1	0.1	0.1
1700066M21Rik	8.87917	9.13424	5.75886	5.6167	1.82898	5.76824	5.40058	3.42587
1700066O22Rik	0.1	0.1	0.1	0.1	0.1	0.1	0.1	0.1
1700067G17Rik	0.1	0.1	0.1	0.1	0.1	0.1	0.1	0.1
1700067K01Rik	0.224644	0.229055	0.204213	0.213824	0.235846	0.149683	0.279648	0.110308
1700067P10Rik	0.1	0.1	0.1	0.1	0.1	0.1	0.1	0.1
1700069L16Rik	0.1	0.1	0.1	0.1	0.1	0.1	0.1	0.1
1700069P05Rik	0.1	0.1	0.1	0.1	0.1	0.1	0.1	0.1
1700071K01Rik	0.1	0.1	0.1	0.1	0.1	0.1	0.1	0.1
1700072B07Rik	0.1	0.1	0.1	0.1	0.1	0.1	0.1	0.1
1700072E05Rik	0.1	0.1	0.1	0.1	0.1	0.1	0.1	0.1
1700073E17Rik	0.1	0.1	0.1	0.1	0.1	0.1	0.1	0.1
1700074P13Rik	0.1	0.1	0.1	0.1	0.1	0.1	0.1	0.1
1700080E11Rik	0.1	0.1	0.1	0.1	0.1	0.1	0.1	0.1
1700080N15Rik	0.1	0.1	0.1	0.1	0.1	0.1	0.1	0.1
1700080O16Rik	0.1	0.1	0.1	0.1	0.1	0.1	0.1	0.1
1700081H04Rik	0.1	0.1	0.1	0.1	0.1	0.1	0.1	0.1
1700081L11Rik	12.5205	12.236	8.31276	9.03728	9.52282	10.7278	10.5523	5.64264
1700084C01Rik	6.61523	7.48551	7.66121	4.64998	5.23513	7.68713	9.56089	10.1289
1700084E18Rik	0.1	0.496835	0.355306	0.456017	0.351158	0.776552	0.62058	0.301816
1700084J12Rik	0.1	0.1	0.1	0.1	0.1	0.1	0.157133	0.1
1700085B03Rik	0.1	0.1	0.1	0.1	0.1	0.1	0.1	0.1
1700086L19Rik	3.69055	3.13638	1.8167	2.37813	1.18678	1.25655	1.71696	1.18545
1700086O06Rik	2.49236	1.77476	2.42623	2.27308	2.60049	1.59601	1.24944	1.80809
1700088E04Rik	1.08349	1.30922	1.32196	1.23894	1.81777	1.286	0.720991	2.75134
1700090G07Rik	0.1	0.1	0.1	0.1	0.1	0.1	0.1	0.1
1700092M07Rik	0.1	0.1	0.1	0.103355	0.1	0.141959	0.1	0.1
1700093K21Rik	0.148443	0.1	0.115882	0.181956	0.151244	0.129779	0.491837	0.1
1700094D03Rik	1.5756	1.50782	1.30682	1.24674	0.431802	1.63555	2.32952	2.40186
1700094J05Rik	0.1	0.1	0.1	0.1	0.1	0.1	0.1	0.1
1700095B10Rik	0.1	0.1	0.1	0.1	0.1	0.1	0.1	0.1
1700095B22Rik	0.26284	0.325956	0.103574	0.109842	0.134214	0.1824	0.1	0.158606
1700096J18Rik	0.269777	0.226981	0.1	0.1	0.1	0.1	0.1	0.1
1700096K18Rik	1.9764	1.86166	1.1154	1.57205	2.08024	1.37345	2.34993	2.33292
1700101E01Rik	0.425561	0.264113	0.187847	0.1	0.453073	0.184865	0.474772	0.713348
1700102P08Rik	0.129757	0.162977	0.317181	0.537171	0.323981	0.253654	0.289869	0.39676
1700106J16Rik	0.1	0.1	0.1	0.1	0.1	0.1	0.1	0.1
1700106N22Rik	5.0254	4.7274	4.83012	4.41976	6.54194	2.97758	2.22023	3.77196
1700108F19Rik	0.1	0.1	0.14852	0.157784	0.1	0.164517	0.1	0.1
1700108J01Rik	0.1	0.1	0.1	0.1	0.1	0.1	0.1	0.1
1700108M19Rik	0.1	0.1	0.1	0.1	0.1	0.1	0.1	0.1
1700109F18Rik	0.1	0.1	0.11739	0.1	0.1	0.102503	0.1	0.252117
1700109G14Rik	0.1	0.165343	0.1	0.1	0.1	0.1	0.1	0.1
1700109H08Rik	0.107383	0.219561	0.1	0.239486	0.1	0.1	0.1	0.1
1700110I01Rik	0.190644	0.197697	0.12121	0.1	0.1	0.1	0.1	0.1
1700110K17Rik	0.1	0.1	0.1	0.1	0.1	0.1	0.225447	0.174778
1700110M21Rik	0.1	0.1	0.1	0.1	0.1	0.1	0.1	0.1
1700111N16Rik	0.1	0.1	0.1	0.1	0.1	0.1	0.1	0.1
1700112E06Rik	1.53871	1.34194	1.40076	1.59209	1.32806	3.19965	3.52877	4.09947
1700112H15Rik	0.1	0.1	0.1	0.1	0.1	0.1	0.1	0.1
1700113H08Rik	0.1	0.1	0.1	0.1	0.1	0.1	0.1	0.1
1700113I22Rik	0.348873	0.341646	1.78582	1.2206	1.33281	2.24467	1.48453	1.40849
1700119H24Rik	0.1	0.1	0.1	0.1	0.1	0.1	0.1	0.1
1700120K04Rik	0.154318	0.265744	0.351268	0.436132	0.346772	0.185213	0.581702	0.220584
1700121N20Rik	0.1	0.1	0.1	0.1	0.1	0.1	0.1	0.1
1700123I01Rik	0.1	0.1	0.110376	0.1	0.1	0.1	0.1	0.1
1700123K08Rik	0.1	0.1	0.1	0.1	0.1	0.1	0.1	0.1
1700123L14Rik	0.1	0.1	0.1	0.1	0.1	0.1	0.1	0.1
1700123M08Rik	1.2004	0.765192	0.755737	1.07446	1.11805	0.546395	0.565965	0.380076
1700123O20Rik	6.77837	7.15127	10.8063	10.0823	14.9285	11.0513	9.84279	11.2641
1700125D06Rik	0.152975	0.1	0.1	0.1	0.1	0.1	0.1	0.1
1700125G02Rik	0.219537	0.128678	0.1	0.1	0.1	0.1	0.1	0.1
1700125G22Rik	0.1	0.1	0.1	0.1	0.1	0.1	0.1	0.1
1700125H03Rik	0.1	0.1	0.1	0.1	0.1	0.1	0.1	0.1
1700125H20Rik	0.1	0.1	0.1	0.1	0.13917	0.1	0.1	0.132281
1700126H18Rik	0.1	0.1	0.1	0.1	0.1	0.1	0.1	0.1
1700128F08Rik	0.1	0.1	0.1	0.1	0.1	0.1	0.1	0.1
1700129C05Rik	0.1	0.1	0.1	0.1	0.1	0.1	0.1	0.1
1810006J02Rik	0.1	0.1	0.1	0.1	0.1	0.1	0.1	0.1
1810006K21Rik	60.0164	42.2496	104.015	91.5113	125.128	91.0827	81.532	124.908
1810007D17Rik	0.1	0.1	0.150869	0.10646	0.1	0.1	0.1	0.1
1810007I06Rik	0.1	0.1	0.1	0.1	0.1	0.1	0.1	0.1
1810008A18Rik	8.25853	8.32207	11.6708	10.2407	15.2349	10.1463	8.82428	10.1706
1810009A15Rik	10.7659	9.62983	23.1298	21.1724	29.681	19.184	13.6658	17.1648
1810009J06Rik	0.1	0.1	0.1	0.1	0.1	0.1	0.1	0.1
1810010D01Rik	0.607265	0.706443	0.474863	0.36328	0.339229	0.1	0.497409	1.14047
1810010H24Rik	1.70996	2.2062	0.734051	1.28743	1.31276	0.677948	0.785312	1.77156
1810011H11Rik	0.272769	0.319859	1.66422	1.1022	1.22954	12.096	13.1238	16.532
1810011O10Rik	0.855743	0.621003	7.83527	9.7799	3.03381	7.88593	5.76669	5.27381
1810012P15Rik	4.90429	5.07762	2.61321	2.58568	3.01898	1.93922	1.85621	0.841653
1810013D10Rik	21.3342	20.0738	23.7903	24.5842	28.2522	19.6154	21.828	26.9877
1810013L24Rik	10.1072	10.3012	12.9061	12.313	9.00033	12.1158	13.1755	8.88533
1810014B01Rik	2.08655	2.42964	1.18525	1.86292	1.34713	1.39821	1.82546	1.6454
1810014F10Rik	15.1625	12.4	14.4999	19.2678	20.5388	12.1266	13.0284	18.9776
1810018F18Rik	0.1	0.1	0.1	0.1	0.1	0.1	0.1	0.1
1810019D21Rik	0.1	0.1	0.25215	0.1	0.1	0.104674	0.104464	0.224331
1810019J16Rik	0.1	0.1	0.1	0.1	0.1	0.1	0.1	0.1
1810020D17Rik	23.1262	22.9486	18.7438	22.6657	26.9796	15.2181	16.9389	25.0494
1810021B22Rik	0.45881	0.400089	0.299051	0.499005	0.476423	0.423707	0.681208	1.46666
1810022K09Rik	0.657928	0.356232	0.837512	1.47586	0.972182	0.652271	1.0818	0.381117
1810024B03Rik	2.452	1.25264	2.10596	1.31585	1.51738	3.03503	4.07835	4.64172
1810026B05Rik	1.67425	1.75472	0.868823	0.954775	0.493461	1.67304	4.9346	1.60991
1810026J23Rik	14.7121	13.4624	12.8138	13.722	17.2715	11.3963	10.5022	6.54843
1810027O10Rik	56.7927	45.3269	91.8872	73.3694	105.621	83.3939	66.8658	115.553
1810029B16Rik	3.23334	3.44895	5.23975	6.58439	4.36653	2.7895	2.80245	3.20506
1810030J14Rik	0.1	0.1	0.1	0.1	0.1	0.1	0.1	0.1
1810030N24Rik	10.5534	10.4965	11.4931	11.6475	8.95679	9.9093	10.4637	11.4606
1810030O07Rik	5.74247	5.59335	6.58151	6.61832	5.11081	8.7214	8.27958	6.43458
1810031K17Rik	9.97008	9.13163	12.7512	11.859	14.7077	14.1754	17.6009	12.7203
1810032O08Rik	1.17764	0.798554	1.56978	1.46592	1.20196	1.80933	1.12943	1.15421
1810033B17Rik	0.1	0.1	4.31401	2.20527	2.90295	2.11432	0.564345	0.681881
1810035I16Rik	0.1	0.1	0.1	0.1	0.1	0.1	0.1	0.1
1810035L17Rik	50.967	39.3084	51.1839	47.1973	42.5978	36.4249	34.0655	41.2379
1810037I17Rik	32.6769	24.3297	38.0529	28.9749	30.5553	32.5619	37.2927	40.6857
1810041L15Rik	4.19053	4.0165	2.50711	2.7291	2.33868	5.04074	8.01533	4.99691
1810043G02Rik	16.8301	15.2239	13.6355	13.7941	18.9002	9.95318	10.1334	14.7287
1810043H04Rik	18.1945	13.2943	21.8043	18.5531	27.4985	18.0606	18.4049	28.2505
1810044D09Rik	0.1	0.921743	1.45417	1.63519	1.77232	0.70481	3.63095	1.13822
1810046J19Rik	51.0117	44.5951	63.2355	52.6438	84.5267	47.4543	37.2056	64.4357
1810046K07Rik	0.1	0.1	0.1	0.1	0.1	0.1	0.1	0.1
1810048J11Rik	7.28177	6.79026	4.45646	4.61733	4.9178	4.34399	4.99643	2.5045
1810049H13Rik	2.7568	2.71104	3.4936	3.64128	4.12763	4.00768	3.72274	5.22491
1810053B23Rik	0.1	0.1	0.1	0.1	0.1	0.1	0.1	0.1
1810055G02Rik	5.67924	5.54139	9.20291	9.90046	13.0906	9.77302	6.82485	5.99882
1810058I24Rik	1.6457	1.60262	2.0816	1.91833	2.54195	5.79935	7.16337	2.27032
1810062G17Rik	0.211771	0.180798	0.83102	0.6705	0.422558	0.267856	0.312657	0.850794
1810062O18Rik	0.113084	0.146622	0.204504	0.1	0.206207	0.487437	0.504938	0.489981
1810063B05Rik	12.3969	10.4383	13.7932	14.103	18.6504	11.1474	9.67169	11.6551
1810063B07Rik	1.79655	1.66595	2.31983	2.12196	3.53926	2.53723	1.88544	2.77444
1810064F22Rik	0.1	0.1	0.1	0.1	0.1	0.1	0.1	0.1
1810065E05Rik	0.1	0.1	0.1	0.1	0.1	0.1	0.1	0.1
1810074P20Rik	6.9703	7.25336	5.66574	6.71539	2.41653	6.16696	6.71654	3.88826
2010001E11Rik	0.1	0.1	0.1	0.1	0.1	0.1	0.1	0.1
2010001M06Rik	6.48784	4.45767	5.78143	2.98154	4.63246	12.6504	10.6959	22.9348
2010001M09Rik	0.131918	0.152162	0.19805	0.206687	0.1	0.139592	0.198461	0.1
2010002M12Rik	0.1	0.12325	0.182496	0.173629	0.1	0.162572	0.1	0.1
2010002N04Rik	3.58845	3.80998	17.8783	20.2354	25.0462	10.7755	11.5625	13.1026
2010003K11Rik	0.1	0.1	0.147507	1.20005	0.1	0.1	0.1	0.1
2010003K15Rik	0.1	0.1	0.1	0.1	0.1	0.1	0.1	0.1
2010005H15Rik	0.1	0.1	6.19353	3.46078	3.96352	1.87021	1.56151	3.79079
2010007H12Rik	7.53533	7.31738	10.652	8.61056	13.2279	12.4169	9.8753	21.7179
2010009K17Rik	0.203665	0.1	0.1	0.1	0.1	0.1	0.1	0.1
2010011I20Rik	3.52956	3.47284	3.81292	3.89713	3.68925	4.03115	3.19832	2.25719
2010012O05Rik	9.51979	9.40768	6.9554	6.99844	5.15497	5.22419	5.425	5.80321
2010015L04Rik	2.27715	2.02846	1.19077	1.03222	1.07474	1.37373	1.27221	1.07126
2010016I18Rik	0.1	0.1	0.138418	0.1	0.1	0.498291	0.465771	0.190302
2010106E10Rik	0.1	0.1	0.1	0.1	0.1	0.1	0.1	0.1
2010106G01Rik	7.51092	7.41804	8.9854	9.14239	5.63331	13.9972	15.9273	8.80476
2010107E04Rik	233.401	193.641	212.937	203.87	187.651	159.819	138.744	205.978
2010107G12Rik	0.132013	0.16329	0.133797	0.177583	0.119974	0.1	0.13821	0.1
2010107G23Rik	5.04594	5.11395	4.18622	4.45672	5.89871	2.80976	1.49729	1.67668
2010107H07Rik	0.1	0.592746	1.15763	0.1	1.87643	0.1	0.1	0.1
2010109I03Rik	0.1	0.1	0.1	0.1	0.1	0.1	0.1	0.1
2010109K11Rik	3.4718	3.41787	6.0287	6.4627	7.86322	6.4928	7.8519	4.15135
2010110P09Rik	0.292007	0.670765	2.26673	1.78182	0.265887	1.21732	0.632248	0.448953
2010111I01Rik	2.19274	2.07413	4.33147	4.2488	4.05292	4.38708	3.92786	3.60333
2010204K13Rik	3.27892	3.10752	1.83632	3.15681	3.94658	1.54559	0.758775	1.32653
2010300C02Rik	3.89054	3.6396	1.30825	1.83264	1.89303	1.08841	0.639525	0.691047
2010305A19Rik	2.46304	2.49589	2.27258	3.20785	3.14292	1.87245	1.47151	1.18564
2010315B03Rik	0.1	0.1	0.1	0.1	0.1	0.1	0.1	0.1
2010317E24Rik	0.746487	0.769046	1.11454	0.597159	1.05661	1.08469	1.25645	1.06041
2010320M18Rik	4.8789	4.47279	5.93417	5.14624	7.22996	4.77252	4.67927	7.09694
2010321M09Rik	3.78759	3.06537	5.55487	5.32389	6.21754	4.98115	5.61622	4.44081
2200002D01Rik	0.24226	0.1	5.35691	5.39803	6.10733	3.46648	0.482285	0.715253
2200002J24Rik	0.1	0.1	0.1	0.1	0.1	0.1	0.1	0.1
2200002K05Rik	7.5252	6.58279	8.85183	8.82749	4.69165	3.60755	1.65257	2.13712
2210009G21Rik	1.47868	1.49637	1.13398	1.24708	0.52619	1.40172	1.53317	0.57228
2210010C04Rik	0.1	0.1	0.1	0.1	0.1	0.1	0.1	0.1
2210010C17Rik	0.1	0.1	0.1	0.1	0.1	0.1	0.1	0.1
2210012G02Rik	2.47891	2.37374	2.82554	2.83146	2.88224	2.67757	2.60608	1.76301
2210013O21Rik	9.81344	9.7962	4.72499	4.01159	4.26743	2.34555	15.3887	7.39854
2210015D19Rik	4.45443	4.05046	4.97725	4.77861	5.36721	3.33203	3.46841	3.68269
2210016F16Rik	3.81732	3.4411	6.1256	6.73654	9.40415	6.38868	5.82196	5.40952
2210016L21Rik	41.6806	44.2934	37.4234	33.4563	44.9355	24.1042	17.4104	24.7146
2210018M11Rik	4.20632	4.30557	3.39079	3.73403	2.07807	3.87165	3.24397	1.545
2210019I11Rik	0.1	0.1	0.1	0.1	0.1	0.1	0.1	0.1
2210020M01Rik	2.66522	2.60723	2.25687	1.55942	1.22226	2.09361	3.0169	3.12017
2210021J22Rik	5.70638	5.98747	8.00317	7.59905	12.1621	6.90217	6.18114	8.90091
2210039B01Rik	0.1	0.1	0.1	0.1	0.1	0.1	0.111387	0.1
2210403K04Rik	0.1	2.04741	0.1	0.800649	0.64543	0.1	0.1	0.357835
2210404J11Rik	3.87788	4.38035	10.8993	11.0219	7.41098	6.64236	7.36001	8.23513
2210404O07Rik	0.1	0.261916	0.729558	0.346896	0.724472	1.9944	2.45353	2.49673
2210407C18Rik	0.1	0.1	0.1	0.1	0.1	0.1	0.1	0.1
2210408F21Rik	4.15423	3.14144	5.39615	7.09847	4.78562	3.63471	2.88869	3.59178
2210408I21Rik	1.92399	1.51371	1.07382	1.52253	0.756	1.0671	1.29559	0.760842
2210409E12Rik	0.1	0.1	0.315466	0.1	0.1	0.1	0.1	0.381237
2210411K11Rik	2.85605	2.07778	3.94239	3.68497	4.6684	1.86209	1.20257	1.91947
2210414B05Rik	0.1	0.1	0.1	0.1	0.1	0.1	0.1	0.1
2210415F13Rik	0.1	0.1	0.154455	0.1	0.1	0.1	0.1	0.1
2210417A02Rik	0.1	0.1	0.1	0.1	0.1	0.120096	0.346662	0.370978
2210417K05Rik	0.134792	0.1	0.425906	0.125577	0.181203	0.1	0.521194	0.1
2300002M23Rik	0.1	0.1	0.1	0.1	0.1	0.1	0.1	0.1
2300003K06Rik	0.1	0.1	0.1	0.1	0.1	0.1	0.1	0.1
2300005B03Rik	0.1	0.1	0.1	0.1	0.1	0.1	0.1	0.1
2300009A05Rik	9.20158	12.1015	9.00382	8.71882	11.5684	7.35868	8.96139	15.3412
2310001A20Rik	24.7023	24.0679	22.1414	35.7142	29.2721	17.8086	15.9946	16.9739
2310001H17Rik	0.32768	0.481902	1.13001	1.05273	0.964091	1.73649	0.823467	1.62313
2310001K24Rik	0.1	0.1	0.101607	0.10527	0.1	0.1	0.1	0.413559
2310002J15Rik	0.117574	0.102462	0.157846	0.1	0.1	0.1	0.1	0.143198
2310002L09Rik	0.1	0.1	0.1	0.1	0.154397	0.1	0.1	0.1
2310002L13Rik	0.1	0.1	0.1	0.1	0.1	0.1	0.1	0.1
2310003C23Rik	10.1597	11.2069	11.0547	10.327	14.0208	10.8143	9.81328	9.41062
2310003F16Rik	44.1408	49.41	75.3921	71.4879	58.1533	56.0294	48.0802	68.1751
2310003H01Rik	3.53208	3.3886	4.34182	4.05741	6.63347	3.97178	4.79908	5.09333
2310003L22Rik	9.02404	8.54378	6.52872	6.6388	6.52231	4.10907	2.69425	2.67393
2310004I24Rik	5.80524	5.55814	6.69952	6.74213	4.21639	5.75527	4.63597	4.63561
2310004N24Rik	17.922	16.7681	20.4419	17.4019	27.4475	16.6799	17.7852	27.4053
2310005A03Rik	0.1	0.1	0.1	0.1	0.1	0.1	0.1	0.1
2310005G13Rik	0.1	0.1	0.1	0.1	0.1	0.1	0.1	0.1
2310007B03Rik	0.1	0.1	0.1	0.1	0.1	0.1	0.1	0.1
2310007L24Rik	0.198879	0.1	0.1	0.1	0.1	0.1	0.1	0.406786
2310008H04Rik	0.898533	0.948398	6.00852	5.94402	6.64135	4.20984	4.37713	3.1113
2310008H09Rik	4.22297	4.72771	5.97622	6.0762	5.11813	6.79775	7.05263	3.85882
2310009A05Rik	0.1	2.12393	1.2352	3.43438	1.35724	3.63044	0.681831	0.894803
2310009B15Rik	6.3941	6.3974	6.39068	4.96783	7.861	3.93029	3.50827	6.99511
2310010M20Rik	0.144742	0.1	0.126813	0.1	0.1	0.1	0.1	0.106751
2310011J03Rik	12.4299	12.03	22.2066	19.6859	32.38	14.9866	12.2738	17.8101
2310014F07Rik	0.100226	0.1	0.1	0.132907	0.1	0.1	0.238449	0.1
2310014H01Rik	2.38183	3.16073	15.3854	14.5434	16.5187	24.0344	22.1166	20.5238
2310014L17Rik	0.329006	0.254176	0.204383	0.291617	0.538011	0.167147	0.227893	0.193426
2310015A10Rik	3.56906	3.68834	2.29227	2.3709	2.26786	2.78986	3.05179	1.11351
2310015B20Rik	0.188766	0.481652	0.501399	0.1	0.1	0.594512	0.275933	1.13434
2310015D24Rik	0.1	0.1	0.1	0.1	0.1	0.1	0.1	0.1
2310016C08Rik	3.21958	3.09118	16.0054	9.44473	11.0853	17.5973	12.4077	22.8151
2310016M24Rik	58.85	52.5638	57.4171	52.6921	73.5114	44.1375	36.4712	65.3002
2310021P13Rik	18.7264	18.8137	18.3391	19.4961	20.9581	19.4829	19.8964	12.7445
2310022A10Rik	7.96067	7.44642	8.54614	8.62192	14.4224	8.94891	9.54809	9.93229
2310022B05Rik	43.4602	40.2932	21.2754	20.5448	33.7289	26.8033	26.526	21.3394
2310028H24Rik	70.938	66.6684	53.0583	54.4328	65.3669	41.0576	37.3074	28.8144
2310028O11Rik	25.2739	23.7851	26.9422	28.4789	25.5768	22.8625	17.944	19.1083
2310030A07Rik	0.1	0.1	0.1	0.1	0.1	0.1	0.1	0.1
2310030G06Rik	0.767388	0.937634	0.914331	0.899371	0.333566	1.04379	0.533094	0.564044
2310030N02Rik	3.84466	4.03144	3.89505	3.94008	7.02199	2.83443	2.82514	3.33489
2310033E01Rik	0.1	0.1	0.1	0.1	0.10697	0.1	0.1	0.1
2310033P09Rik	6.03384	5.74779	5.57612	5.37723	8.46923	6.26721	6.22846	9.29394
2310034C09Rik	0.1	0.1	0.1	0.1	0.1	0.1	0.1	0.1
2310034G01Rik	1.12472	0.745167	0.822098	1.06226	1.55632	0.644932	0.552224	1.15862
2310034O05Rik	0.1	0.1	0.1	0.1	0.1	0.1	0.100766	0.141474
2310035C23Rik	9.55361	9.82663	7.02297	7.64177	5.00723	5.86698	7.12305	4.17478
2310035K24Rik	7.1985	6.81659	6.67473	6.48961	9.3036	9.55059	12.2901	14.0942
2310036O22Rik	32.7897	35.868	55.7614	50.5214	58.8539	48.6998	42.7294	74.9102
2310037I24Rik	3.35926	3.05445	3.37846	3.59324	4.55587	3.05986	2.84093	3.76248
2310039H08Rik	3.7745	1.84642	7.10752	8.9257	11.6397	5.70129	5.31466	10.6004
2310040G24Rik	0.304886	0.461758	0.361735	0.456011	0.1	0.1	0.1	1.25022
2310042D19Rik	0.955534	1.07	0.98026	1.4732	0.851666	1.0464	1.58942	0.854886
2310042E22Rik	0.1	0.1	0.256158	0.1	0.1	0.1	0.1	0.1
2310043J07Rik	0.1	0.262225	0.901139	0.899351	1.90631	0.27506	0.230402	0.61492
2310043L19Rik	0.1	0.1	0.1	0.1	0.1	0.1	0.1	0.1
2310044G17Rik	25.4701	24.74	15.586	16.0236	16.8011	17.182	18.1005	11.6315
2310044H10Rik	103.012	92.3476	99.8467	86.9435	147.648	77.3991	60.7874	82.429
2310045N01Rik	11.499	10.1529	13.6663	13.2234	17.8145	12.4497	13.4715	17.9502
2310046A06Rik	0.793634	0.205859	4.81975	3.21401	0.501022	1.86071	0.272555	0.306001
2310046K01Rik	1.04759	0.714588	2.81446	3.25927	2.89315	2.54673	1.52483	0.971899
2310046O06Rik	6.71142	6.1814	7.11255	7.27874	9.19207	7.61263	6.20954	5.47151
2310047B19Rik	3.94315	4.23774	4.13899	4.41851	4.02273	3.87039	3.91791	3.56721
2310047M10Rik	16.7086	17.9446	15.8904	15.3813	24.485	11.3968	9.13786	14.3008
2310050B05Rik	0.1	0.126818	0.130933	0.136876	0.131853	0.1	0.435829	0.1
2310050C09Rik	0.1	0.1	0.1	0.1	0.1	0.1	0.1	0.1
2310057J16Rik	5.30664	5.56699	3.72428	3.70173	4.18071	2.28468	1.11761	1.31352
2310057J18Rik	0.1	0.1	0.1	0.117361	0.1	0.1	0.1	0.1
2310057M21Rik	6.99127	7.31468	5.53385	5.62415	5.63851	3.5736	3.37779	2.72905
2310057N15Rik	0.1	0.1	0.1	0.1	0.1	0.1	0.1	0.1
2310061C15Rik	6.83794	7.23643	8.60868	7.02459	6.34121	6.04096	4.89174	5.81959
2310061I04Rik	47.8097	41.4046	33.5645	32.8463	45.6584	21.2986	17.0617	21.9783
2310061J03Rik	2.52062	2.8927	3.95164	3.20584	4.41714	2.98957	3.47634	6.19323
2310061N02Rik	0.1	0.1	0.1	0.1	0.1	0.1	0.1	0.1
2310065F04Rik	0.1	0.1	0.1	0.1	0.1	0.1	0.1	0.1
2310067B10Rik	12.1179	11.069	8.84428	9.19128	10.3781	9.21158	9.48426	6.11634
2310068J16Rik	0.756519	0.471884	0.393378	0.446211	0.506329	0.352898	0.427224	0.747447
2310069B03Rik	0.1	0.1	0.1	0.1	0.1	0.1	0.1	0.1
2310069G16Rik	3.40096	3.47899	1.10727	0.861969	1.18387	1.44531	1.69053	1.91446
2310079F23Rik	0.938236	1.02332	1.33545	1.39722	1.88132	1.35637	1.14853	0.917116
2310079G19Rik	0.1	0.1	0.1	0.1	0.1	0.1	0.1	0.1
2400001E08Rik	28.517	27.4279	41.4288	38.7992	60.4968	42.8479	51.5322	74.2914
2400003C14Rik	29.8165	27.8571	36.084	35.2824	36.0593	32.3582	30.7829	33.4338
2410001C21Rik	17.8667	19.0054	20.35	20.0356	23.8789	18.1938	17.434	18.8233
2410002F23Rik	13.5252	15.6889	17.1988	16.8693	21.6174	11.87	14.3607	14.2709
2410002I01Rik	4.30258	4.04695	5.11749	4.52484	5.94407	5.106	6.25887	5.24228
2410002O22Rik	11.7484	11.235	10.9199	13.1377	6.56333	10.4031	9.43779	6.38816
2410003K15Rik	8.59761	7.8867	11.1304	12.4769	14.8959	7.32886	9.25694	11.8344
2410004A20Rik	0.1	0.1	0.201504	0.1	0.1	0.1	0.1	0.1
2410004B18Rik	13.8526	14.0552	16.5535	15.6977	22.5439	9.54729	9.97012	11.7402
2410004I01Rik	0.357561	0.458147	0.355434	0.249805	0.121003	0.383868	0.263735	0.103189
2410004N09Rik	1.13302	1.75321	1.28961	1.88482	1.67756	1.06248	8.00504	3.21275
2410004P03Rik	1.1152	1.28416	0.855275	0.544403	0.926585	1.63653	2.14434	2.2429
2410006H16Rik	15.522	17.8539	18.3668	20.1254	51.7159	22.2731	29.3292	52.7516
2410007B07Rik	0.1	0.1	0.1	0.1	0.1	0.1	0.1	0.1
2410012M07Rik	0.1	0.1	0.1	0.1	0.1	0.1	0.1	0.1
2410015M20Rik	40.275	35.1911	49.0314	53.1085	62.8958	37.1636	24.7976	42.0589
2410016O06Rik	3.20834	2.99849	3.86409	3.46352	5.51228	4.30951	4.69958	4.4103
2410017I17Rik	0.1	0.1	0.1	0.1	0.1	0.1	0.1	0.1
2410017P09Rik	5.46478	4.5674	4.96971	4.55768	6.24724	5.05904	5.86274	3.40671
2410018L13Rik	1.69098	1.71892	1.04011	0.743392	1.24253	0.966237	0.358244	0.356449
2410018M08Rik	2.05317	1.56748	2.06812	1.82682	2.91635	1.4362	0.947348	0.993948
2410022L05Rik	30.6493	28.9627	25.9603	20.183	34.3437	15.5193	9.19008	16.8167
2410042D21Rik	3.52195	3.06253	4.79305	6.06295	4.38073	6.14424	6.48695	3.64953
2410057H14Rik	0.325808	0.218695	0.1	0.179606	0.463693	0.152864	0.185225	0.1
2410066E13Rik	13.269	11.5875	6.90789	7.72428	6.61866	6.33311	3.61189	1.37689
2410075B13Rik	1.80635	1.62349	1.1999	1.25639	2.10554	1.27077	1.07827	1.43272
2410076I21Rik	0.509333	0.769094	0.658265	0.682124	0.965008	0.715276	0.191105	0.750332
2410088K16Rik	0.1	0.1	0.1	0.1	0.1	0.1	0.1	0.315003
2410089E03Rik	4.05402	4.09153	2.96161	3.03965	1.96265	2.60469	2.15621	1.35932
2410091C18Rik	10.8254	9.6113	8.24338	9.10687	6.74655	7.68859	6.53137	7.40551
2410114N07Rik	0.1	0.1	0.1	0.1	0.1	0.1	0.1	0.1
2410127L17Rik	1.68047	1.79205	3.05534	2.85909	1.69195	3.52978	4.00681	3.28883
2410131K14Rik	7.80161	7.18192	6.05419	5.87679	8.55473	4.25299	4.44093	2.71985
2410137F16Rik	0.1	0.1	0.1	0.1	0.1	0.1	0.1	0.1
2410137M14Rik	0.1	0.1	0.1	0.1	0.1	0.1	0.133433	0.1
2410141K09Rik	0.1	0.1	0.1	0.1	0.1	0.1	0.1	0.1
2500003M10Rik	34.0448	32.4541	31.0503	32.6666	36.9567	30.9117	31.5131	24.2914
2500004C02Rik	3.5426	2.47314	1.89501	2.15191	1.85817	2.59095	2.98879	2.54471
2510002D24Rik	5.61812	5.1923	4.16239	4.7266	3.48491	4.15442	3.58118	5.7246
2510003D18Rik	0.168195	0.140514	0.145537	0.1	0.1	0.25522	0.114696	0.1
2510003E04Rik	46.9514	49.334	31.4609	33.9006	45.3037	30.8542	34.0326	28.623
2510006D16Rik	30.2178	28.7993	38.3421	37.3683	52.4343	35.9454	30.0116	30.5062
2510009E07Rik	12.0478	11.3427	9.95932	10.9494	11.6494	14.7085	18.4407	9.92245
2510012J08Rik	6.89171	6.8479	9.5341	9.10867	11.0827	8.98273	7.59873	7.46907
2510039O18Rik	9.32923	8.90893	14.5446	13.5089	20.5651	18.34	20.8717	17.0406
2510049J12Rik	0.497459	0.481621	0.201122	0.163349	0.17704	0.191299	0.1	0.1
2600006L11Rik	0.1	0.1	0.1	0.138542	0.1	0.1	0.1	0.1
2610001J05Rik	1.03014	0.829581	1.02933	2.41972	0.957453	1.96602	2.62955	1.25124
2610002D18Rik	0.1	0.182317	1.11839	1.03261	0.784541	0.966667	0.691326	1.36782
2610002I17Rik	3.895	3.69278	3.98352	4.10747	5.83221	2.91184	3.28107	3.72877
2610002J02Rik	10.2776	10.2362	13.9172	11.367	18.1854	12.0638	11.2579	16.5699
2610002M06Rik	6.06616	5.95162	3.51825	4.11177	2.53568	2.9354	2.81352	1.5456
2610005L07Rik	6.81387	6.62714	3.82511	4.61277	1.77947	4.78389	2.9307	1.3358
2610008E11Rik	1.10398	0.989445	0.651784	0.802386	0.170808	0.820245	1.13701	0.511396
2610015P09Rik	3.05665	2.47289	1.77404	2.69487	1.48006	2.10592	1.76427	3.0906
2610017I09Rik	3.30483	2.34206	1.45299	1.06806	1.8022	1.19389	2.22047	2.5058
2610018G03Rik	0.807102	0.703959	0.458042	0.568968	0.1	0.620522	0.266518	0.285008
2610019F03Rik	9.49243	10.2634	6.18386	5.92609	5.77865	4.40892	3.25011	2.69783
2610020C07Rik	0.379445	0.31003	0.198757	0.256428	0.170713	0.2887	0.388105	0.18875
2610020H08Rik	0.520241	0.449535	0.760308	0.704013	0.263292	1.57338	1.69707	1.59781
2610021K21Rik	0.17012	0.176836	0.510074	0.347604	0.446624	0.9653	1.23664	0.909211
2610024G14Rik	7.75893	7.46863	7.22099	7.17305	10.4172	5.97946	6.23913	5.1473
2610027L16Rik	2.85446	2.25293	6.33958	6.53833	10.1266	5.14029	5.13282	4.82397
2610028E06Rik	0.1	0.1	0.1	0.1	0.1	0.1	0.1	0.1
2610028H24Rik	0.1	0.1	0.1	0.1	0.1	0.1	0.1	0.1
2610029G23Rik	2.69128	2.36423	5.59892	5.62659	3.10809	5.52855	5.9714	4.31651
2610029I01Rik	8.87297	8.81718	8.64691	8.77264	4.38551	7.22464	5.03789	4.85363
2610034B18Rik	6.92963	6.07567	10.5016	9.00132	13.7111	7.24033	5.72048	5.59552
2610034M16Rik	0.1	0.1	0.1	0.1	0.1	0.1	0.1	0.1
2610035D17Rik	8.50497	7.03322	4.24047	3.89577	7.19214	4.81424	5.92327	6.65543
2610037D02Rik	0.1	0.1	0.1	0.1	0.1	0.1	0.1	0.1
2610039C10Rik	1.4542	1.37507	4.97981	3.70254	4.53712	6.43382	6.69805	5.38762
2610044O15Rik	2.74266	2.4042	2.02724	2.46587	0.573516	2.69443	2.31001	2.58808
2610100L16Rik	3.74559	3.45356	1.25148	0.842378	0.979285	0.751742	0.730488	0.634456
2610101N10Rik	8.41862	7.80362	6.43964	8.00124	2.37019	7.17862	7.92382	3.87009
2610109H07Rik	0.157384	0.177587	0.291571	0.20974	0.16242	0.587325	0.769649	0.430986
2610203C20Rik	22.1224	18.9868	26.4749	29.9482	8.05005	20.6377	15.8434	9.80847
2610203C22Rik	0.1	0.226299	0.230183	0.272949	0.152344	0.588393	1.15813	1.14655
2610204G22Rik	0.897386	0.654775	0.610761	0.601035	0.646586	0.750005	1.28532	0.76265
2610206C17Rik	0.1	0.1	0.1	0.1	0.1	0.1	0.1	0.1
2610301B20Rik	13.4173	13.8711	10.0383	10.0018	6.55449	10.4143	10.9604	9.89662
2610301G19Rik	17.211	16.1979	14.2689	14.6406	20.2081	11.8663	11.342	9.59015
2610305D13Rik	1.11305	1.13102	0.821903	1.07225	0.305008	1.28353	1.45358	0.719441
2610306M01Rik	3.9673	3.56799	4.02571	3.797	4.93659	3.06706	2.09344	3.40915
2610318N02Rik	0.1	0.1	0.163377	0.140679	0.107751	0.144707	0.224841	0.397891
2610507B11Rik	28.6222	31.6695	34.756	33.8777	42.762	28.1873	27.8933	15.5392
2610507I01Rik	6.02329	6.02426	5.07705	4.0229	3.84599	6.91849	5.84283	4.81693
2610524H06Rik	1.68269	0.879215	0.903515	1.44485	2.27327	1.38037	1.19008	1.39322
2610528A11Rik	0.15012	0.211037	0.716269	0.324776	0.406374	0.473293	0.411937	0.479864
2610528E23Rik	4.01386	3.22811	6.52102	4.71553	6.28557	3.48801	2.51398	3.55159
2610528J11Rik	0.1	0.1	0.12726	0.1	0.1	0.1	0.1	0.1
2700007P21Rik	6.02536	5.77127	5.48952	5.80262	3.2815	6.3331	8.09483	4.8973
2700023E23Rik	3.16017	1.93214	2.1583	2.15991	1.69728	2.57268	0.1	3.40507
2700029M09Rik	18.7999	20.9257	21.4214	22.0874	13.2917	18.4738	17.6966	17.8372
2700046A07Rik	1.62002	1.40437	0.559592	1.20279	0.667423	0.344585	0.758263	0.655366
2700046G09Rik	1.57897	1.20142	1.03368	1.44063	1.72346	1.03329	1.18033	1.31037
2700049A03Rik	1.11398	0.917722	1.17489	1.13593	0.68463	1.18026	1.19113	0.846983
2700050L05Rik	2.94966	3.26083	2.8639	3.15541	2.12127	2.90956	2.47452	1.99149
2700060E02Rik	8.02431	6.77734	10.3615	9.34351	9.17936	10.4369	10.8588	13.5836
2700062C07Rik	4.46481	4.11779	3.77083	4.59505	4.38589	3.24158	3.49501	4.9232
2700078E11Rik	9.62493	9.61269	10.5	10.8307	10.0684	13.1162	14.2553	7.59201
2700078K21Rik	21.7662	21.3461	18.3146	17.7404	22.0777	14.6937	13.7904	16.5156
2700081O15Rik	5.1821	5.11384	6.0713	6.3845	5.75934	7.60602	7.16345	3.55631
2700086A05Rik	0.992175	0.677706	0.238563	0.445967	0.661112	0.626483	0.310641	0.10929
2700089E24Rik	44.4696	42.7215	29.5628	33.0766	15.4071	29.2669	25.9847	14.8187
2700090O03Rik	8.90229	7.66615	6.03234	6.66467	3.8792	2.04851	1.35001	2.50727
2700094K13Rik	18.1742	14.7298	33.2191	23.6256	36.4267	32.0128	23.2533	32.6611
2700097O09Rik	3.31492	2.89461	3.93259	3.44087	1.74343	2.53045	2.33537	2.57585
2700099C18Rik	0.15232	0.14777	1.63754	1.12101	0.232509	1.74145	1.9871	1.51287
2810001G20Rik	4.83743	7.15808	2.39817	6.21287	0.203752	0.1	2.48101	1.86129
2810002D19Rik	1.22866	0.550152	0.1	0.325017	0.1	1.18031	1.75443	2.12643
2810002N01Rik	16.0908	12.5029	18.0134	18.9979	22.7046	12.9092	12.8992	17.1202
2810004N23Rik	5.08723	6.13946	11.3745	10.643	16.2484	9.20289	7.94991	6.55359
2810006K23Rik	3.16898	3.31116	3.55286	3.34599	4.72452	3.8825	3.28783	3.45338
2810007J24Rik	0.1	0.1	0.1	0.1	0.1	0.1	0.1	0.1
2810008D09Rik	0.109954	0.196646	0.1	0.1	0.1	0.1	0.1	0.1
2810008M24Rik	23.111	22.2143	23.6952	26.6006	8.89811	28.1053	32.1519	23.746
2810021B07Rik	2.18619	2.01265	2.46051	2.95521	3.0299	2.6892	3.39064	2.43283
2810021J22Rik	1.682	1.7513	1.05896	1.19015	0.812367	1.08417	1.1224	0.820843
2810025M15Rik	1.35504	0.700567	2.60373	2.17652	4.89316	1.91123	1.40009	1.09802
2810030E01Rik	1.86889	1.81483	1.19136	1.14972	1.19122	1.42273	1.07396	0.529404
2810032G03Rik	1.82748	2.07244	1.3903	1.01627	1.52956	1.16541	1.04869	1.21039
2810046L04Rik	5.18079	4.90871	4.73504	4.78738	4.80332	5.10381	6.04813	2.70492
2810047C21Rik1	0.841316	0.696156	0.501733	0.305694	0.257323	1.09032	2.68653	2.69119
2810055F11Rik	1.47874	1.48039	1.37663	3.21716	1.38946	2.55575	2.15045	2.12421
2810055G20Rik	1.03604	1.21034	1.35461	1.59599	0.634606	1.09977	0.326839	0.674182
2810403A07Rik	12.735	13.1039	14.6839	17.3243	12.4199	14.8885	14.8455	10.8774
2810403D21Rik	3.2007	1.7067	2.31481	3.37988	1.44067	2.99997	0.675796	3.96454
2810405F15Rik	0.275365	0.163817	0.144209	0.127028	0.1	0.1	0.1	0.1
2810405K02Rik	63.4963	60.187	40.539	34.3217	55.5029	30.9182	28.855	41.7584
2810407C02Rik	54.1301	56.5289	55.857	58.8974	24.0901	55.9405	59.7526	36.2362
2810408A11Rik	0.188648	0.1	0.323724	0.47614	0.209403	0.319148	0.399335	0.614247
2810408I11Rik	0.259625	0.1	0.853985	0.1	0.1	1.12703	1.23209	1.49233
2810408M09Rik	5.37959	5.16529	6.47034	6.06189	10.9374	5.554	5.52001	6.17706
2810410L24Rik	7.72034	8.99432	6.15697	5.9792	5.20782	6.86777	10.3601	14.8936
2810417H13Rik	0.142968	0.1	5.86519	4.4513	3.39969	7.08404	3.98617	3.11762
2810422J05Rik	19.521	17.1992	19.9915	19.8946	27.8936	20.3333	19.376	24.7011
2810422O20Rik	1.8832	1.97714	1.37933	2.06174	0.877102	1.37048	1.50023	1.59115
2810428I15Rik	28.1046	24.5231	39.0799	34.0502	51.1813	30.6326	22.5738	44.1667
2810429I04Rik	1.89106	2.13921	1.18806	1.15118	0.776275	0.811476	1.0661	0.84282
2810432D09Rik	11.1026	8.51547	15.2059	13.8087	18.3889	11.1384	11.909	16.2302
2810432L12Rik	23.1319	22.9882	16.4211	14.9224	25.0711	10.5611	8.03961	8.88126
2810433D01Rik	0.1	0.123967	0.390665	0.271407	0.1	0.43482	0.347174	0.1
2810442I21Rik	0.474974	0.1	0.867671	0.688307	0.217837	0.844275	0.368794	0.543073
2810442N19Rik	0.1	0.1	0.103523	0.108437	0.1	0.1	0.1	0.1
2810453I06Rik	9.54719	8.7702	10.8828	10.1496	15.055	9.35664	7.36975	8.25072
2810454H06Rik	0.110549	0.197356	0.160265	0.246487	0.1	0.185323	0.272877	0.106044
2810459M11Rik	2.33098	1.89333	2.40566	1.23484	3.00662	2.97184	3.25915	2.46076
2810474O19Rik	1.4373	1.28967	2.75873	3.05611	0.504381	4.62465	4.48337	2.07473
2900002K06Rik	0.1	0.121935	0.298587	0.221967	0.215291	0.187341	0.207373	0.262138
2900005J15Rik	1.44343	1.46413	1.11793	1.51949	0.405459	1.25497	1.88804	1.36901
2900006K08Rik	1.06345	0.688094	0.674142	0.667929	0.199399	0.510359	0.662891	0.350174
2900010M23Rik	50.0419	43.4586	62.1248	58.3006	87.8191	45.7441	26.6406	53.7779
2900011O08Rik	64.8859	67.1395	41.5389	41.2331	56.6864	24.6791	15.0045	16.8596
2900026A02Rik	3.17307	2.81669	4.47914	4.85326	4.51706	5.70139	3.82406	2.76219
2900041M22Rik	0.176856	0.189742	0.229721	0.1	0.168125	0.104733	0.1	0.1
2900052N01Rik	0.610336	0.612054	0.259551	0.226838	0.1	0.199642	0.1	0.1
2900053A13Rik	6.44442	6.16033	7.46211	7.24561	8.43183	6.46731	6.29653	7.89399
2900056M20Rik	2.69617	3.09249	1.50687	1.42484	1.20532	2.48353	1.1241	0.719751
2900060B14Rik	0.1	0.1	0.1	0.1	0.1	0.1	0.1	0.1
2900064A13Rik	58.7252	57.2906	69.9199	68.7117	90.5253	60.0779	54.4844	68.8649
2900073G15Rik	14.3609	12.1736	50.7848	44.561	58.2621	64.354	47.9449	42.9218
2900079G21Rik	2.47085	2.71292	2.7392	2.48378	2.45542	1.08087	0.361676	0.809351
2900092C05Rik	0.1	0.1	0.1	0.1	0.1	0.1	0.1	0.1
2900092D14Rik	4.72188	5.19419	2.85617	2.61493	3.05119	2.06756	2.43592	1.38171
2900092E17Rik	27.8317	26.5263	30.3735	26.8019	36.1112	26.1325	18.891	29.1199
2900093L17Rik	0.1	0.1	0.1	0.1	0.1	0.1	0.1	0.1
2900097C17Rik	237.255	239.028	126.605	133.882	113.526	98.7026	73.3106	49.4259
3000002C10Rik	1.49456	0.976021	0.881537	1.21747	1.41486	1.14591	2.02765	1.31561
3010026O09Rik	4.33889	4.60183	3.93071	4.20222	4.26961	2.59925	2.54301	3.0276
3110001D03Rik	18.934	17.1727	25.3844	22.2895	30.5777	26.6271	23.1811	29.5791
3110001I22Rik	0.605176	0.697181	0.917012	1.18098	0.362288	0.746455	0.732037	0.79534
3110002H16Rik	11.8036	10.7788	10.7705	11.6379	12.8635	8.97609	9.21965	8.91578
3110003A17Rik	5.87591	5.67896	14.876	11.9131	6.75732	21.6977	20.9435	18.8968
3110007F17Rik	2.35143	2.23902	1.36891	2.28086	1.18737	1.56998	1.6103	1.18018
3110009E18Rik	1.15116	1.26127	1.41923	1.09334	1.95592	1.33388	1.91298	1.75978
3110021A11Rik	0.325762	0.141288	0.443147	0.102963	0.242916	0.305157	0.402182	0.1
3110035E14Rik	11.891	12.7792	5.15648	5.02761	3.10836	5.49334	6.22391	6.01176
3110039I08Rik	0.250704	0.336336	0.1	0.139169	0.1	0.117601	0.1	0.125388
3110039M20Rik	0.1	0.1	0.1	0.1	0.1	0.1	0.1	0.1
3110040N11Rik	4.82517	4.47007	6.34897	6.68469	6.93726	7.00574	6.41733	9.31476
3110043O21Rik	12.2469	12.0504	10.8199	10.373	7.2424	11.5227	14.2445	8.73539
3110045C21Rik	0.895395	0.962115	1.18496	0.906493	0.569438	0.534033	0.57628	0.822395
3110047P20Rik	1.52012	1.1932	0.913999	0.97854	0.494379	0.834105	0.246076	0.137253
3110052M02Rik	1.84825	1.96812	1.12779	1.04386	0.65919	1.24635	1.30953	0.657379
3110056O03Rik	12.4228	11.8926	14.4676	15.3108	25.3813	11.4528	13.0014	12.2159
3110057O12Rik	2.28821	2.1975	1.03155	1.45114	0.452944	1.39217	1.55558	0.738386
3110062M04Rik	0.91768	0.896055	2.2614	1.72086	2.05175	3.15169	2.32989	2.99509
3110070M22Rik	0.678339	0.478221	0.55081	0.792912	1.36348	0.96474	0.890331	1.54165
3110079O15Rik	0.1	0.1	0.173301	0.1	0.257501	0.457832	0.1	0.423357
3110082D06Rik	0.713566	0.77791	0.357293	0.367583	0.300729	0.288601	0.285943	0.1
3110082I17Rik	3.18388	3.13049	7.92005	7.23992	8.53492	6.056	6.79311	7.29103
3110099E03Rik	0.1	0.1	0.1	0.1	0.1	0.1	0.1	0.1
3200002M19Rik	2.13031	2.35363	4.43987	4.11743	5.24081	5.88931	6.8224	11.5688
3230401D17Rik	9.52018	9.0477	11.4372	12.1527	11.0753	13.0262	13.8729	14.6901
3300002I08Rik	0.242809	0.309354	0.483547	0.396082	0.165424	0.860054	1.05371	0.724272
3425401B19Rik	0.1	0.1	0.128443	0.123037	0.1	0.307833	0.180724	0.1
3632451O06Rik	14.2224	14.3497	8.84564	8.47973	5.43111	8.53603	5.39515	4.82068
3632454L22Rik	0.29847	0.405529	0.232235	0.250475	0.1	0.1	0.239663	0.1
3830403N18Rik	0.129055	0.1	0.118614	0.164914	0.143837	0.45937	0.954991	0.899083
3830406C13Rik	8.9184	8.46343	6.84255	7.4626	2.8996	8.04153	7.8796	5.29959
3830408C21Rik	1.14068	0.745678	0.599574	0.542401	0.505313	0.627206	0.677063	0.49324
3830417A13Rik	0.1	0.1	0.1	0.1	0.1	0.1	0.1	0.1
3830431G21Rik	8.41241	9.02385	5.16319	4.64856	4.22391	2.81492	0.9443	0.990742
3930402G23Rik	0.1	0.1	0.345693	0.432385	0.613029	0.117556	0.1	0.13333
4430402I18Rik	0.797464	1.01444	0.492564	0.824104	0.298215	0.613559	0.6092	0.884672
4632411B12Rik	15.7221	15.4559	13.2624	13.2206	15.2818	11.864	9.98631	6.90957
4632415K11Rik	3.0584	3.10595	3.20633	3.38787	5.10418	3.74563	3.46935	3.17945
4632415L05Rik	3.27703	3.06033	2.16436	2.64839	2.21367	2.59306	2.43566	1.06768
4632427E13Rik	0.415793	0.254836	0.270237	0.283236	0.372049	0.240452	0.186479	0.436926
4632428C04Rik	1.30883	1.2622	1.15799	1.16864	0.47642	0.657552	0.487341	0.56118
4632428N05Rik	6.05571	5.99796	9.18536	7.53597	11.124	29.4756	36.4247	28.7508
4632434I11Rik	0.128935	0.177874	0.770927	0.69707	0.1	0.784058	0.827292	0.620332
4732415M23Rik	0.800258	0.441531	0.7911	0.840082	1.0793	0.956358	0.646241	1.70671
4732416N19Rik	0.1	0.34523	0.1	0.1	0.1	0.1	0.237616	0.236268
4732418C07Rik	29.041	28.0734	16.2273	17.654	15.0367	18.3724	22.4996	15.2966
4732456N10Rik	0.110165	0.107335	0.1	0.1	0.1	0.120402	0.145093	0.1
4732471D19Rik	2.32191	2.30343	1.7913	1.8523	0.854032	1.62292	1.3684	0.835448
4732471J01Rik	0.762637	0.959744	0.202113	0.40406	0.228878	0.338161	0.3214	0.1
4732490B19Rik	0.1	0.1	0.1	0.1	0.1	0.1	0.1	0.1
4831426I19Rik	1.17339	1.43572	1.66587	1.7407	1.46111	1.90441	1.41363	0.378526
4831440E17Rik	0.676056	0.557504	0.166238	0.350545	0.126147	0.317963	0.352887	0.149247
4832428D23Rik	0.1	0.1	0.1	0.1	0.1	0.1	0.1	0.1
4833403I15Rik	0.1	0.1	0.1	0.1	0.1	0.176335	0.1	0.1
4833418N02Rik	0.193605	0.1	0.262768	0.410037	0.198156	0.44369	1.28539	0.474122
4833419F23Rik	0.1	0.472645	1.07852	0.63814	0.1	0.297801	0.376675	0.499466
4833420G17Rik	9.9889	9.2506	6.73306	8.21124	3.15243	8.63713	11.0928	8.69014
4833422C13Rik	1.02853	1.02396	0.681445	1.03452	0.52703	0.772541	0.412532	0.67201
4833422F24Rik	0.1	0.1	0.257663	0.104907	0.236149	0.123177	0.1	0.1
4833423E24Rik	4.76492	4.3762	1.17131	0.629577	0.702329	2.93097	5.18053	4.36551
4833424O15Rik	4.84022	4.05286	1.6577	2.39134	2.75835	2.07539	2.3624	1.46836
4833427G06Rik	0.136425	0.1	0.287096	0.544366	0.164963	0.1	0.134083	0.441773
4833428L15Rik	0.1	0.1	0.1	0.1	0.1	0.1	0.1	0.1
4833439L19Rik	32.7727	31.4081	30.0584	29.4793	37.6318	29.2727	30.6976	25.5252
4833442J19Rik	1.19244	1.28165	1.3521	3.36744	0.775802	1.88928	1.976	1.55774
4921501E09Rik	0.1	0.1	0.1	0.1	0.1	0.1	0.1	0.1
4921504E06Rik	0.1	0.1	0.1	0.1	0.1	0.1	0.1	0.1
4921506M07Rik	0.1	0.1	0.1	0.1	0.1	0.1	0.1	0.1
4921507P07Rik	0.386497	0.353321	0.189296	0.32296	0.1	0.154599	0.143486	0.1
4921509C19Rik	0.1	0.1	0.1	0.1	0.1	0.1	0.1	0.1
4921510H08Rik	0.1	0.1	0.1	0.1	0.1	0.1	0.1	0.1
4921511C20Rik	0.1	0.1	0.1	0.1	0.1	0.1	0.1	0.1
4921511H03Rik	0.1	0.1	0.1	0.1	0.1	0.1	0.1	0.1
4921513D23Rik	16.1371	17.1986	10.5946	9.98157	6.95978	10.9702	8.43414	5.08904
4921513I03Rik	0.1	0.1	0.1	0.1	0.1	0.1	0.1	0.1
4921515J06Rik	0.240098	0.201564	0.17075	0.1	0.221049	0.103656	0.124835	0.101065
4921517D21Rik	0.1	0.1	0.1	0.1	0.1	0.1	0.1	0.1
4921517D22Rik	0.1	0.1	0.1	0.1	0.1	0.1	0.1	0.1
4921517L17Rik	1.49272	1.43153	0.987673	1.2443	1.46828	0.877209	0.963192	1.40952
4921523A10Rik	0.1	0.1	0.1	0.1	0.1	0.1	0.1	0.1
4921524J17Rik	2.25894	2.10294	3.62807	4.09653	1.92171	3.85894	4.93237	3.99705
4921524L21Rik	0.1	0.1	0.1	0.1	0.1	0.1	0.1	0.1
4921528I01Rik	0.1	0.1	0.1	0.1	0.1	0.1	0.1	0.1
4921528O07Rik	0.1	0.1	0.1	0.1	0.1	0.1	0.1	0.1
4921530D09Rik	0.1	0.1	0.1	0.1	0.1	0.1	0.1	0.1
4921530L18Rik	0.153247	0.1	0.182056	0.286119	0.1	0.163319	0.302708	0.159377
4921530L21Rik	0.1	0.1	0.1	0.1	0.1	0.1	0.1	0.1
4921531C22Rik	0.849324	0.684643	1.1889	1.10665	1.08966	1.0996	0.63009	1.04309
4921533I20Rik	0.1	0.1	0.1	0.1	0.1	0.1	0.259162	0.1
4921536K21Rik	0.116563	0.171702	0.313708	0.228923	0.349913	0.193018	0.266224	0.180572
4921539E11Rik	0.1	0.1	0.1	0.1	0.1	0.1	0.1	0.1
4922501C03Rik	1.06785	1.27835	1.02503	1.16668	0.29132	1.58941	1.62521	0.762018
4922501L14Rik	3.15406	3.0615	1.60241	1.73867	1.29282	1.26774	0.986529	1.49005
4922502D21Rik	0.1	0.1	0.1	0.1	0.1	0.1	0.1	0.1
4922505E12Rik	0.1	0.1	0.1	0.1	0.1	0.1	0.1	0.1
4922505G16Rik	0.265057	0.198826	0.1	0.156019	0.1	0.1	0.1	0.1
4930402F06Rik	0.1	0.1	0.1	0.1	0.1	0.1	0.1	0.1
4930402H24Rik	23.4934	22.8821	10.6719	10.7499	15.3102	17.019	18.6418	7.82847
4930403L05Rik	0.1	0.1	0.1	0.1	0.1	0.1	0.1	0.1
4930403N07Rik	0.1	0.1	0.1	0.1	0.1	0.1	0.1	0.1
4930404A05Rik	0.1	0.1	0.1	0.1	0.1	0.1	0.1	0.1
4930404A10Rik	0.1	0.1	0.1	0.1	0.1	0.1	0.1	0.1
4930404H21Rik	0.1	0.1	0.1	0.1	0.1	0.1	0.1	0.1
4930404I05Rik	0.723677	0.344089	0.429251	0.449782	0.217605	0.760596	0.583364	0.505451
4930404N11Rik	2.92258	2.56368	2.88725	2.05552	3.36826	6.50592	9.36988	8.75244
4930405A21Rik	0.328612	0.177433	0.29509	0.193754	0.374716	0.164087	0.180568	0.235683
4930406D18Rik	0.1	0.1	0.1	0.1	0.1	0.1	0.1	0.1
4930407I10Rik	0.1	0.1	0.1	0.1	0.1	0.1	0.1	0.1
4930408F14Rik	0.1	0.1	0.1	0.1	0.1	0.1	0.1	0.1
4930412B13Rik	0.1	0.1	0.1	0.1	0.1	0.1	0.1	0.1
4930412C18Rik	0.661313	0.76087	0.264752	0.376615	0.144594	0.33047	0.185319	0.142208
4930412F15Rik	0.311693	0.371344	0.113086	0.155725	0.246636	0.18213	0.155298	0.196057
4930412O13Rik	0.1	0.1	0.1	0.1	0.1	0.1	0.1	0.1
4930413E15Rik	0.1	0.1	0.1	0.1	0.1	0.1	0.1	0.1
4930414N06Rik	0.1	0.1	0.1	0.1	0.1	0.1	0.1	0.1
4930415F15Rik	0.1	0.1	0.239675	0.148921	0.1	0.1	0.23378	0.226928
4930415L06Rik	0.1	0.1	0.1	0.1	0.1	0.1	0.1	0.1
4930415O20Rik	0.1	0.115687	0.185208	0.446862	0.125261	0.1	0.105707	0.174188
4930417G10Rik	0.848251	0.710759	0.386882	0.293712	0.105386	0.396339	0.390079	0.159747
4930417O13Rik	0.1	0.1	0.1	0.1	0.1	0.1	0.1	0.1
4930419G24Rik	0.1	0.1	0.1	0.1	0.1	0.1	0.1	0.1
4930420K17Rik	7.83758	7.46964	10.1166	8.9361	11.4375	9.78879	11.9072	14.4475
4930422G04Rik	0.608627	0.599853	0.646034	0.803105	0.267858	0.536545	0.551608	0.38751
4930423M02Rik	0.1	0.1	0.1	0.1	0.1	0.1	0.1	0.1
4930425K10Rik	0.1	0.1	0.1	0.1	0.1	0.1	0.1	0.1
4930425O10Rik	0.1	0.1	0.1	0.1	0.1	0.1	0.1	0.1
4930426L09Rik	0.515424	0.619718	0.189302	0.324788	0.122295	0.251615	0.354561	0.245353
4930427A07Rik	0.764705	0.787336	2.43861	1.92595	2.43859	2.33058	2.01821	1.44774
4930428D18Rik	0.1	0.1	0.1	0.1	0.1	0.1	0.1	0.1
4930428E23Rik	0.1	0.1	0.1	0.1	0.1	0.1	0.1	0.1
4930428G15Rik	0.1	0.1	0.1	0.1	0.1	0.1	0.1	0.1
4930429B21Rik	1.16982	1.21667	0.871316	1.36998	1.08589	0.531858	0.303192	0.102387
4930429D17Rik	0.1	0.1	0.1	0.1	0.1	0.1	0.1	0.1
4930429F11Rik	0.1	0.1	0.1	0.1	0.1	0.1	0.1	0.1
4930429F24Rik	0.319418	0.1	0.319812	0.888535	0.1	0.523147	0.264345	0.1
4930430A15Rik	0.1	0.1	0.1	0.1	0.1	0.1	0.1	0.1
4930430D24Rik	0.1	0.1	0.1	0.1	0.1	0.1	0.1	0.1
4930430F08Rik	5.74964	5.44607	3.78835	5.47636	1.98392	4.5442	4.99507	3.4912
4930430J02Rik	0.1	0.1	0.1	0.1	0.1	0.1	0.1	0.1
4930431A04Rik	0.1	0.1	0.1	0.1	0.1	0.1	0.1	0.1
4930432K09Rik	0.1	0.1	0.1	0.1	0.1	0.1	0.1	0.1
4930432K21Rik	0.611423	0.603407	0.449405	0.543592	0.387073	0.448586	0.261653	0.501359
4930433B08Rik	0.1	0.1	0.1	0.1	0.1	0.1	0.1	0.1
4930433I11Rik	0.1	0.1	0.1	0.1	0.1	0.1	0.1	0.1
4930433N12Rik	0.1	0.1	0.1	0.1	0.1	0.1	0.1	0.1
4930435E12Rik	0.1	0.1	0.1	0.1	0.1	0.1	0.1	0.1
4930440C22Rik	0.1	0.1	0.1	0.1	0.1	0.1	0.1	0.1
4930441J16Rik	0.1	0.1	0.1	0.1	0.1	0.1	0.1	0.1
4930441O14Rik	0.665606	0.401224	0.161	0.239251	0.252339	0.181923	0.162464	0.1
4930442J19Rik	0.1	0.1	0.1	0.1	0.1	0.1	0.1	0.1
4930442L01Rik	0.1	0.1	0.1	0.1	0.1	0.1	0.1	0.1
4930443G12Rik	0.1	0.1	0.1	0.1	0.1	0.1	0.1	0.1
4930443O20Rik	0.1	0.1	0.1	0.1	0.1	0.1	0.1	0.1
4930444A02Rik	5.63601	5.7558	4.78366	4.90089	6.86902	3.85779	3.37545	2.84266
4930444F02Rik	0.1	0.1	0.1	0.1	0.1	0.1	0.1	0.1
4930444G20Rik	0.1	0.1	0.1	0.1	0.1	0.1	0.1	0.1
4930444P10Rik	0.264629	0.357937	0.1	0.1	0.1	0.1	0.306193	0.1
4930447C04Rik	2.17741	1.86457	1.44736	1.23378	0.306238	1.12455	0.388655	0.545707
4930448H16Rik	0.1	0.1	0.1	0.1	0.1	0.1	0.1	0.1
4930448I06Rik	0.1	0.1	0.1	0.1	0.1	0.1	0.1	0.1
4930448I18Rik	0.1	0.1	0.1	0.1	0.1	0.1	0.1	0.1
4930448K20Rik	0.1	0.1	0.1	0.1	0.1	0.1	0.1	0.1
4930449I24Rik	0.1	0.1	0.1	0.1	0.1	0.1	0.1	0.1
4930451C15Rik	0.243049	0.179289	0.136767	0.1	0.1	0.189974	0.467528	0.321244
4930451I11Rik	0.1	0.1	0.1	0.1	0.1	0.1	0.1	0.1
4930452B06Rik	1.9678	2.50059	1.42409	1.38019	1.08733	0.73847	0.634156	0.279322
4930452N14Rik	0.1	0.1	0.1	0.1	0.1	0.1	0.1	0.1
4930453N24Rik	5.66102	5.68972	8.57017	7.26717	5.51697	8.39583	7.72723	6.29548
4930455C21Rik	8.57418	7.8387	9.82479	9.79494	15.1427	8.2746	6.24498	8.65359
4930455F16Rik	0.1	0.1	0.1	0.1	0.1	0.1	0.1	0.1
4930455F23Rik	5.49853	6.33862	7.22189	5.89055	4.90263	5.03038	4.0754	3.702
4930455H04Rik	0.1	0.1	0.1	0.1	0.1	0.1	0.1	0.1
4930458L03Rik	0.1	0.1	0.1	0.1	0.1	0.1	0.1	0.1
4930461G14Rik	0.120757	0.1	0.1	0.108426	0.1	0.1	0.1	0.177531
4930465A12Rik	0.1	0.1	0.1	0.1	0.1	0.1	0.1	0.1
4930465K10Rik	0.134457	0.1	0.1	0.1	0.121516	0.1	0.1	0.1
4930467E23Rik	0.1	0.1	0.1	0.1	0.1	0.1	0.1	0.1
4930468A15Rik	0.1	0.1	0.1	0.1	0.1	0.1	0.1	0.1
4930469G21Rik	0.122159	0.1	0.1	0.111529	0.1	0.1	0.1	0.1
4930470P17Rik	0.1	0.1	0.1	0.1	0.1	0.1	0.1	0.1
4930471G03Rik	0.1	0.1	0.1	0.1	0.1	0.1	0.1	0.1
4930471I20Rik	0.1	0.100501	0.1	0.1	0.1	0.1	0.1	0.1
4930471M23Rik	9.85011	9.08022	20.9123	20.8177	37.0709	17.0145	19.5152	14.4329
4930473A02Rik	0.1	0.1	0.1	0.1	0.1	0.1	0.1	0.1
4930473A06Rik	0.632375	0.560419	0.361974	0.370947	0.139775	0.493537	0.367169	0.191613
4930474M22Rik	0.1	0.1	0.105359	0.1	0.1	0.138416	0.1	0.1
4930474N05Rik	0.1	0.1	0.1	0.1	0.1	0.1	0.1	0.1
4930474N09Rik	0.1	0.117633	0.1	0.127819	0.1	0.1	0.1	0.1
4930478L05Rik	0.1	0.1	0.1	0.1	0.1	0.1	0.1	0.1
4930479M11Rik	0.1	0.1	0.1	0.1	0.1	0.1	0.1	0.1
4930480E11Rik	0.1	0.1	0.1	0.1	0.1	0.1	0.1	0.1
4930480G23Rik	0.1	0.1	0.1	0.1	0.1	0.1	0.1	0.1
4930481A15Rik	1.13045	1.49035	1.36854	0.910806	1.21287	1.44504	1.11139	1.48378
4930483J18Rik	0.1	0.1	0.1	0.1	0.1	0.1	0.1	0.1
4930486F22Rik	0.1	0.1	0.1	0.1	0.1	0.1	0.1	0.1
4930486L24Rik	0.1	0.1	1.10545	0.65607	0.435189	0.842169	1.21905	1.46776
4930487H11Rik	0.1	0.1	0.205094	0.1	0.1	0.1	0.1	0.1
4930488B22Rik	0.1	0.1	0.1	0.1	0.1	0.1	0.1	0.1
4930488L21Rik	0.135682	0.150486	0.1	0.1	0.1	0.1	0.1	0.11728
4930500J02Rik	0.1	0.1	0.1	0.285331	0.1	0.274429	0.1	0.1
4930500L23Rik	0.1	0.1	0.1	0.1	0.1	0.1	0.1	0.1
4930502A04Rik	0.1	0.1	0.1	0.1	0.1	0.1	0.1	0.1
4930502E18Rik	0.410872	0.549045	0.656919	0.378007	0.247564	0.369538	0.44274	0.339244
4930503B20Rik	0.1	0.1	0.1	0.154307	0.1	0.1	0.102038	0.1
4930503E14Rik	0.1	0.102517	0.1	0.1	0.1	0.1	0.1	0.1
4930503E24Rik	1.90773	1.82363	2.56261	2.22013	3.17747	1.55181	1.87635	2.55214
4930503H13Rik	0.1	0.1	0.1	0.1	0.1	0.1	0.1	0.1
4930503L19Rik	2.67976	2.14019	3.70547	3.59885	1.12165	5.0814	5.06056	3.43792
4930503O07Rik	0.1	0.1	0.1	0.1	0.1	0.1	0.1	0.1
4930504O13Rik	0.1	0.1	0.1	0.1	0.1	0.1	0.1	0.1
4930505A04Rik	0.117023	0.260651	0.170565	0.143437	0.1	0.149857	0.112152	0.1
4930506M07Rik	13.8258	14.1948	7.47151	7.03431	5.25464	8.79055	9.37989	5.89133
4930507D05Rik	0.215564	0.270294	0.319205	0.336506	0.293235	0.185244	0.232993	0.103122
4930509J09Rik	0.1	0.1	0.1	0.1	0.1	0.1	0.1	0.1
4930509K18Rik	0.1	0.1	0.1	0.1	0.1	0.1	0.1	0.1
4930511E03Rik	0.1	0.1	0.1	0.1	0.1	0.1	0.1	0.1
4930511I11Rik	0.1	0.1	0.1	0.1	0.1	0.1	0.1	0.1
4930511M06Rik	0.1	0.1	0.1	0.1	0.1	0.1	0.1	0.1
4930511M11Rik	0.1	0.113261	0.1	0.1	0.1	0.1	0.1	0.1
4930512B01Rik	0.1	0.1	0.1	0.1	0.1	0.1	0.1	0.1
4930513N10Rik	0.213892	0.109442	0.241833	0.103832	0.284899	0.251284	0.327856	0.1
4930515B02Rik	0.1	0.1	0.1	0.1	0.1	0.1	0.1	0.1
4930515G01Rik	0.229973	0.112674	0.418289	0.435246	0.384652	0.392584	0.346984	0.208934
4930515G16Rik	0.1	0.1	0.1	0.1	0.1	0.1	0.126015	0.1
4930515L03Rik	0.1	0.1	0.1	0.1	0.1	0.1	0.1	0.1
4930517E11Rik	0.1	0.1	0.1	0.1	0.1	0.1	0.1	0.1
4930519F09Rik	0.634403	0.516563	0.161657	0.831175	0.1	0.447926	0.531623	0.248204
4930519F16Rik	0.1	0.1	0.1	0.1	0.1	0.1	0.224195	0.1
4930519F24Rik	0.1	0.1	0.1	0.1	0.1	0.1	0.1	0.1
4930519G04Rik	0.1	0.1	0.1	0.1	0.1	0.1	0.1	0.1
4930520O04Rik	0.40929	0.415266	0.39419	0.504456	0.251081	0.349614	0.285169	0.123634
4930521A18Rik	0.1	0.1	0.1	0.1	0.1	0.1	0.1	0.1
4930521E06Rik	0.1	0.1	0.1	0.1	0.1	0.1	0.1	0.1
4930522H14Rik	0.1	0.1	0.1	0.1	0.1	0.1	0.1	0.1
4930522O17Rik	0.1	0.1	0.1	0.1	0.1	0.1	0.1	0.1
4930523C07Rik	0.463791	0.565287	1.19602	1.26481	0.643601	1.73863	1.33963	0.644291
4930523O13Rik	0.1	0.1	0.1	0.1	0.1	0.1	0.1	0.1
4930524B15Rik	0.1	0.1	0.1	0.1	0.1	0.1	0.1	0.1
4930524E20Rik	0.1	0.1	0.1	0.1	0.1	0.1	0.1	0.1
4930524L23Rik	0.195397	0.285479	0.153921	0.121561	0.18558	0.164711	0.13841	0.1
4930524O08Rik	0.1	0.1	0.1	0.1	0.1	0.1	0.1	0.1
4930525D18Rik	0.1	0.1	0.1	0.1	0.1	0.1	0.1	0.1
4930525F21Rik	0.449513	0.815801	0.313863	0.246203	0.1	0.1	0.1	0.1
4930526D03Rik	0.1	0.1	0.1	0.1	0.1	0.1	0.1	0.1
4930526I15Rik	0.1	0.1	0.1	0.1	0.1	0.1	0.1	0.1
4930528A17Rik	0.1	0.1	0.152535	0.180707	0.1	0.1	0.139622	0.170818
4930528F23Rik	0.1	0.1	0.1	0.1	0.1	0.1	0.1	0.1
4930528P14Rik	0.1	0.1	0.1	0.1	0.1	0.1	0.1	0.1
4930529C04Rik	0.1	0.1	0.1	0.1	0.1	0.1	0.1	0.1
4930529F22Rik	0.1	0.1	0.1	0.1	0.1	0.1	0.1	0.1
4930529K09Rik	0.1	0.1	0.1	0.1	0.1	0.1	0.1	0.1
4930529L06Rik	0.1	0.1	0.1	0.1	0.1	0.1	0.1	0.1
4930529M08Rik	0.148312	0.1	0.1	0.114605	0.1	0.1	0.254367	0.1
4930533B01Rik	0.1	0.1	0.1	0.1	0.1	0.1	0.1	0.1
4930533P14Rik	0.1	0.1	0.1	0.1	0.1	0.1	0.1	0.1
4930534B04Rik	0.584281	0.734482	1.39649	1.19961	0.586741	1.74176	1.7793	0.983217
4930538K18Rik	0.518321	0.670743	0.332406	0.276429	0.220912	0.105707	0.197753	0.194402
4930539C22Rik	0.1	0.1	0.1	0.1	0.1	0.1	0.1	0.1
4930539E08Rik	0.235034	0.162309	0.1	0.110716	0.22317	0.1	0.1	0.1
4930539J05Rik	0.287972	0.676957	0.693854	0.636107	0.374604	0.557505	1.64026	0.1
4930539M17Rik	0.148595	0.1	0.1	0.1	0.1	0.1	0.1	0.1
4930539N22Rik	0.1	0.1	0.1	0.1	0.1	0.1	0.1	0.1
4930540M03Rik	0.1	0.1	0.1	0.1	0.1	0.1	0.1	0.1
4930542C21Rik	0.1	0.1	0.1	0.1	0.1	0.1	0.1	0.1
4930542D17Rik	0.1	0.1	0.1	0.1	0.1	0.1	0.1	0.1
4930542N07Rik	0.1	0.1	0.1	0.1	0.1	0.1	0.1	0.1
4930544D05Rik	0.1	0.1	0.1	0.1	0.1	0.1	0.1	0.1
4930544G11Rik	0.1	0.1	0.1	0.1	0.1	0.1	0.1	0.1
4930544O15Rik	0.102186	0.346254	0.272513	0.476977	0.231544	0.1	0.378443	0.421853
4930545L23Rik	0.1	0.1	0.1	0.1	0.1	0.1	0.1	0.1
4930546C10Rik	0.1	0.1	0.1	0.1	0.1	0.1	0.1	0.1
4930546K05Rik	0.1	0.1	0.1	0.1	0.1	0.1	0.1	0.1
4930547C10Rik	0.1	0.1	0.1	0.1	0.1	0.1	0.1	0.1
4930547E08Rik	0.1	0.1	0.140084	0.1	0.1	0.1	0.1	0.1
4930547E14Rik	0.1	0.1	0.1	0.1	0.1	0.1	0.1	0.1
4930547N16Rik	0.1	0.117391	0.819926	0.643718	0.165671	1.16353	1.26355	0.547706
4930548H24Rik	0.1	0.1	0.1	0.1	0.1	0.1	0.1	0.1
4930548K13Rik	0.1	0.1	0.1	0.1	0.1	0.1	0.1	0.1
4930549C01Rik	0.1	0.1	0.1	0.1	0.1	0.1	0.1	0.1
4930550C14Rik	0.33858	0.188394	0.496402	0.387015	0.152889	0.390816	0.889753	0.582963
4930550L24Rik	0.1	0.1	0.146713	0.1	0.1	0.1	0.1	0.1
4930552N02Rik	0.1	0.1	0.1	0.1	0.1	0.1	0.1	0.1
4930553E22Rik	0.1	0.1	0.1	0.1	0.1	0.1	0.1	0.1
4930554C24Rik	0.1	0.1	0.1	0.1	0.1	0.1	0.1	0.1
4930555B11Rik	0.1	0.1	0.1	0.1	0.1	0.1	0.1	0.1
4930555G01Rik	0.1	0.1	0.1	0.1	0.1	0.1	0.1	0.1
4930555I21Rik	0.341734	0.53458	0.253403	0.170747	0.163236	0.34135	0.531343	0.608853
4930556C24Rik	0.1	0.1	0.1	0.1	0.1	0.1	0.1	0.1
4930556G01Rik	0.1	0.1	0.1	0.1	0.1	0.1	0.1	0.1
4930557A04Rik	0.1	0.1	0.1	0.1	0.1	0.1	0.1	0.1
4930557J02Rik	0.1	0.1	0.1	0.1	0.1	0.1	0.1	0.1
4930558C23Rik	0.1	0.1	0.1	0.1	0.1	0.1	0.1	0.1
4930558J18Rik	0.1	0.1	0.1	0.1	0.1	0.163127	0.201804	0.1
4930558K02Rik	0.1	0.133796	0.1	0.146176	0.1	0.1	0.110061	0.1
4930562C15Rik	0.1	0.1	0.1	0.1	0.1	0.1	0.1	0.1
4930562F07Rik	0.1	0.189175	0.1	0.272737	0.1	0.1	0.267891	0.291164
4930563D23Rik	0.1	0.1	0.1	0.1	0.1	0.1	0.1	0.1
4930563E22Rik	0.959541	1.01501	0.510635	0.603611	0.463317	0.576003	0.32886	0.444905
4930563F08Rik	0.1	0.1	0.1	0.1	0.1	0.1	0.1	0.1
4930564K09Rik	0.1	0.1	0.1	0.1	0.1	0.1	0.1	0.1
4930565A17	0.1	0.1	0.1	0.1	0.1	0.1	0.1	0.1
4930565D16Rik	0.1	0.1	0.1	0.1	0.1	0.1	0.1	0.1
4930565N06Rik	0.1	0.1	0.104443	0.1	0.1	0.1	0.149301	0.1
4930567H12Rik	0.1	0.1	0.1	0.1	0.1	0.1	0.1	0.1
4930567H17Rik	0.1	0.1	0.1	0.1	0.1	0.1	0.1	0.1
4930567J20Rik	0.1	0.1	0.1	0.1	0.1	0.1	0.1	0.1
4930568D16Rik	0.1	0.1	0.1	0.1	0.1	0.1	0.1	0.1
4930568E12Rik	0.1	0.1	0.1	0.1	0.1	0.1	0.1	0.1
4930568G15Rik	0.1	0.1	0.1	0.1	0.1	0.1	0.1	0.1
4930570G19Rik	2.59078	2.52095	1.66541	1.44525	1.55797	1.32034	0.834788	0.694112
4930571K23Rik	0.1	0.1	0.1	0.1	0.1	0.1	0.1	0.1
4930572J05Rik	49.8574	50.7087	38.491	32.1632	42.5377	17.1945	6.45842	11.0332
4930573O16Rik	0.1	0.1	0.1	0.1	0.1	0.1	0.1	0.1
4930578C19Rik	0.192158	0.255582	0.408118	0.435849	0.329772	0.23218	0.337844	0.1
4930578I06Rik	0.1	0.1	0.1	0.1	0.1	0.1	0.1	0.1
4930578N16Rik	0.740388	0.847637	0.513305	0.844209	0.176292	0.985992	0.974779	0.849692
4930578N18Rik	0.1	0.1	0.1	0.1	0.1	0.1	0.1	0.1
4930579C15Rik	0.384004	0.506852	0.307331	0.583759	0.143603	0.145953	0.135678	0.117423
4930579F01Rik	0.1	0.1	0.1	0.1	0.1	0.1	0.1	0.1
4930579G18Rik	0.303177	0.295011	0.274576	0.306287	0.234547	0.312838	0.627021	0.323695
4930579G22Rik	0.434133	0.385155	0.136155	0.279772	0.39031	0.543993	0.883164	2.5053
4930579G24Rik	1.71116	1.57247	2.40172	2.42733	2.32795	2.75503	2.13884	2.22062
4930579J09Rik	0.733211	0.692615	0.44166	0.219189	0.271288	0.35107	0.476836	0.954838
4930579K19Rik	0.302894	0.255446	0.230755	0.585602	0.54824	0.349016	0.440358	0.220119
4930581F22Rik	2.26319	2.1558	1.42644	1.71061	0.741148	1.421	1.0361	1.0819
4930583H14Rik	0.1	0.1	0.397608	0.354313	0.467018	0.34314	0.167527	0.13702
4930583K01Rik	0.1	0.1	0.1	0.1	0.1	0.1	0.1	0.1
4930583P06Rik	0.1	0.1	0.1	0.1	0.1	0.1	0.1	0.1
4930584F24Rik	0.1	0.1	0.1	0.1	0.1	0.1	0.1	0.1
4930588N13Rik	0.136693	0.201173	0.244278	0.126556	0.155005	0.214633	0.345216	0.437932
4930590J08Rik	0.100068	0.153787	0.136526	0.10384	0.1	0.1	0.1	0.1
4930590L20Rik	0.1	0.1	0.1	0.1	0.1	0.1	0.1	0.1
4930592I03Rik	0.1	0.1	0.1	0.1	0.1	0.1	0.1	0.1
4930593C16Rik	0.1	0.1	0.1	0.1	0.1	0.1	0.1	0.1
4930594C11Rik	0.196254	0.16482	0.210654	0.327	0.2281	0.241524	0.199543	0.195458
4930595M18Rik	0.1	0.1	0.1	0.1	0.1	0.1	0.1	0.1
4930596D02Rik	0.1	0.1	0.1	0.1	0.1	0.1	0.1	0.1
4930596M17Rik	0.1	0.1	0.1	0.1	0.1	0.1	0.1	0.1
4930598F16Rik	0.1	0.1	0.1	0.1	0.1	0.1	0.1	0.1
4931402G19Rik	0.1	0.1	0.1	0.1	0.1	0.1	0.1	0.1
4931403G20Rik	0.1	0.1	0.1	0.1	0.1	0.1	0.1	0.1
4931406B18Rik	0.1	0.1	0.1	0.1	0.1	0.1	0.1	0.1
4931406C07Rik	8.89035	9.44961	10.8242	19.1925	6.36143	16.0788	20.2349	12.8449
4931406H21Rik	0.1	0.1	0.1	0.1	0.1	0.1	0.1	0.1
4931406P16Rik	9.06913	8.7019	9.15286	10.0539	11.0318	11.3992	11.3422	5.70169
4931407G18Rik	0.1	0.1	0.1	0.1	0.1	0.1	0.1	0.1
4931408A02Rik	0.534785	0.402195	1.5759	1.57565	0.856101	0.994434	0.737797	0.760395
4931408C20Rik	0.1	0.1	0.1	0.1	0.1	0.1	0.1	0.1
4931408D14Rik	0.114816	0.1	0.240766	0.378883	0.161248	0.1	0.256174	0.100869
4931409K22Rik	0.1	0.1	0.1	0.1	0.1	0.1	0.1	0.1
4931414P19Rik	0.938495	0.958152	0.960431	0.926492	1.29451	1.33753	1.20128	1.18648
4931417E11Rik	0.1	0.1	0.1	0.1	0.1	0.1	0.1	0.1
4931417G12Rik	0.1	0.1	0.1	0.1	0.1	0.1	0.230718	0.101767
4931419H13Rik	0.1	0.1	0.1	0.1	0.1	0.1	0.1	0.1
4931420L22Rik	0.1	0.1	0.1	0.1	0.1	0.1	0.1	0.1
4931423N10Rik	0.101648	0.1	0.1	0.110987	0.1	0.1	0.1	0.1
4931428F04Rik	5.23112	5.31612	4.3148	4.3866	4.07956	3.2786	2.98769	2.15139
4931428L18Rik	0.1	0.1	0.1	0.1	0.1	0.1	0.1	0.1
4931429I11Rik	0.261113	0.137293	0.49341	0.6364	0.1	0.374875	0.175069	0.1456
4931429L15Rik	0.1	0.1	0.1	0.1	0.1	0.1	0.1	0.1
4931429P17Rik	0.1	0.1	0.1	0.1	0.1	0.1	0.1	0.1
4931431F19Rik	0.1	0.1	0.1	0.1	0.1	0.1	0.1	0.1
4931440F15Rik	0.1	0.1	0.1	0.1	0.1	0.1	0.101783	0.1
4931440L10Rik	0.1	0.1	0.1	0.1	0.1	0.1	0.1	0.1
4931440P22Rik	0.390826	0.2596	0.356753	0.632792	0.564265	0.485061	0.533431	0.73626
4932411E22Rik	1.06423	0.984603	0.500356	0.659454	0.346817	0.327686	0.142185	0.12369
4932411G14Rik	0.1	0.1	0.1	0.1	0.1	0.1	0.1	0.1
4932411N23Rik	0.1	0.1	0.1	0.1	0.1	0.1	0.1	0.1
4932412D23Rik	0.1	0.1	0.1	0.1	0.1	0.1	0.1	0.1
4932412H11Rik	0.1	0.1	0.1	0.1	0.1	0.1	0.1	0.1
4932413F04Rik	0.1	0.1	0.1	0.1	0.1	0.1	0.1	0.1
4932414J04Rik	0.1	0.1	0.1	0.1	0.1	0.1	0.1	0.1
4932414N04Rik	0.1	0.1	0.1	0.1	0.1	0.1	0.1	0.1
4932415G12Rik	4.16571	3.74972	2.21051	2.43851	1.66441	2.16559	2.37711	1.32048
4932415M13Rik	0.1	0.1	0.1	0.1	0.1	0.1	0.1	0.1
4932416H05Rik	1.15388	1.20099	1.03392	1.38173	1.41163	1.0438	1.25102	0.675904
4932418E24Rik	0.883781	1.06898	0.243908	0.30981	0.26748	0.2783	0.193195	0.1
4932425I24Rik	0.329531	0.371728	0.136034	0.142268	0.1	0.373715	0.580204	0.441287
4932429P05Rik	0.1	0.1	0.1	0.1	0.1	0.1	0.1	0.1
4932435O22Rik	0.157789	0.190071	0.1	0.162953	0.1	0.110933	0.144475	0.1
4932438A13Rik	4.89436	4.48048	3.28921	3.83603	0.883313	3.32533	3.5193	1.60192
4932438H23Rik	0.632194	0.729238	0.255661	0.306076	0.354708	0.473609	0.91638	0.47001
4932441B19Rik	0.1	0.1	0.1	0.1	0.1	0.1	0.1	0.1
4932441J04Rik	0.471002	0.423822	0.1	0.23279	0.1	0.194969	0.378746	0.1
4932443I19Rik	0.853762	0.645637	0.182419	0.330785	0.316805	0.683422	0.757451	1.64213
4933400A11Rik	0.1	0.1	0.1	0.1	0.1	0.1	0.1	0.1
4933400C05Rik	0.326374	0.366533	0.118782	0.154978	0.1	0.1	0.1	0.136244
4933400C23	0.1	0.1	0.1	0.1	0.1	0.1	0.1	0.1
4933400F21Rik	0.1	0.1	0.1	0.1	0.1	0.1	0.1	0.1
4933401B06Rik	0.1	0.1	0.1	0.1	0.1	0.1	0.1	0.1
4933401H06Rik	0.1	0.1	0.1	0.1	0.1	0.1	0.1	0.1
4933402E13Rik	0.1	0.1	0.1	0.1	0.1	0.1	0.1	0.1
4933402J07Rik	0.1	0.1	0.1	0.1	0.1	0.1	0.1	0.1
4933402J10Rik	0.1	0.1	0.1	0.1	0.1	0.1	0.1	0.1
4933402N03Rik	0.1	0.1	0.1	0.1	0.1	0.1	0.1	0.1
4933402N22Rik	0.1	0.1	0.806599	0.429038	0.142186	0.229544	0.284806	0.689003
4933402P03Rik	0.1	0.1	0.1	0.1	0.1	0.1	0.1	0.1
4933403F05Rik	3.9771	4.0722	3.1639	4.50105	2.01734	3.74737	3.50659	2.06615
4933403G14Rik	1.14576	0.991757	0.874321	1.10323	0.993772	1.30843	1.20949	0.744038
4933403O03Rik	0.1	0.1	0.1	0.1	0.1	0.1	0.1	0.1
4933403O08Rik	0.1	0.1	0.1	0.1	0.1	0.1	0.1	0.1
4933404M02Rik	0.19982	0.303956	0.753753	1.07917	0.621807	0.597528	0.262617	0.288216
4933404O12Rik	2.05961	0.312498	0.478377	1.00861	0.319715	1.38965	1.1881	0.671132
4933405L10Rik	0.154389	0.1	0.1	0.1	0.114031	0.25749	0.1	0.225663
4933405O20Rik	0.1	0.1	0.1	0.1	0.1	0.1	0.1	0.1
4933406C10Rik	0.724012	0.362712	0.262223	0.357399	0.1	0.319163	0.536782	0.625146
4933406D12Rik	0.1	0.1	0.1	0.1	0.1	0.1	0.1	0.1
4933406F09Rik	0.1	0.1	0.1	0.1	0.1	0.1	0.1	0.1
4933406I18Rik	0.253236	0.410114	0.164253	0.234963	0.147378	0.144952	0.239904	0.1
4933406J08Rik	0.1	0.1	0.1	0.1	0.1	0.1	0.1	0.1
4933406K04Rik	0.1	0.1	0.1	0.1	0.1	0.1	0.1	0.1
4933406M09Rik	0.1	0.1	0.1	0.1	0.1	0.1	0.1	0.1
4933407C03Rik	38.707	41.9514	42.0386	49.1972	39.6258	37.3778	38.9116	26.57
4933407H18Rik	0.97341	0.917335	0.685942	0.800576	0.293833	0.867366	1.17742	0.386344
4933407I05Rik	0.1	0.1	0.1	0.1	0.1	0.1	0.1	0.1
4933407K13Rik	1.73281	1.72581	1.57948	1.86602	0.685749	1.28714	0.675914	1.15871
4933407L21Rik	0.289565	0.176892	0.1	0.1	0.162725	0.1	0.1	0.196033
4933407P14Rik	0.1	0.1	0.1	0.1	0.1	0.1	0.1	0.1
4933408B17Rik	0.276755	0.321963	0.453859	0.460922	0.1	0.248781	0.250582	0.363524
4933409G03Rik	0.1	0.1	0.1	0.1	0.1	0.1	0.1	0.1
4933409K07Rik	3.33556	3.15887	1.71871	2.60188	1.69347	1.26419	0.672555	0.514668
4933411G11Rik	0.1	0.1	0.1	0.1	0.1	0.1	0.1	0.1
4933411K16Rik	0.186453	0.1	0.1	0.1	0.1	0.1	0.1	0.162589
4933411K20Rik	6.97333	6.68914	4.19238	4.35359	1.86063	4.61475	4.1276	2.25168
4933412E12Rik	0.481223	0.306819	1.26997	1.02016	1.33378	1.88891	1.4368	1.17541
4933412E24Rik	0.1	0.1	0.1	0.1	0.1	0.1	0.1	0.1
4933413G19Rik	3.08884	3.42033	1.14694	1.35566	1.55112	1.41612	1.31129	1.35511
4933413J09Rik	0.1	0.1	0.1	0.1	0.1	0.1	0.1	0.1
4933415F23Rik	0.1	0.1	0.1	0.1	0.1	0.1	0.1	0.1
4933416C03Rik	0.1	0.1	0.1	0.1	0.1	0.1	0.1	0.1
4933416E03Rik	0.1	0.1	0.1	0.1	0.1	0.1	0.1	0.1
4933416I08Rik	0.1	0.1	0.1	0.1	0.1	0.1	0.1	0.1
4933417A18Rik	0.1	0.1	0.1	0.1	0.1	0.1	0.1	0.1
4933417E11Rik	0.1	0.1	0.1	0.1	0.1	0.1	0.1	0.1
4933417G07Rik	0.1	0.1	0.1	0.1	0.1	0.1	0.1	0.130415
4933421E11Rik	4.77366	3.88236	3.94944	4.11203	1.64041	4.03889	5.85517	3.00276
4933421I07Rik	0.1	0.1	0.1	0.1	0.1	0.1	0.1	0.1
4933421O10Rik	1.81956	2.13921	1.54231	1.92351	1.90667	1.36861	1.10818	0.57434
4933422A05Rik	0.1	0.1	0.1	0.1	0.1	0.1	0.1	0.1
4933422H20Rik	0.1	0.136186	0.1	0.1	0.1	0.1	0.1	0.1
4933424B01Rik	4.9033	4.47988	6.45943	6.2075	2.78557	5.66666	6.0371	3.54977
4933424G06Rik	0.101782	0.1	0.121667	0.1	0.1	0.1	0.1	0.240344
4933425H06Rik	0.1	0.1	0.1	0.1	0.1	0.1	0.1	0.1
4933425L06Rik	0.1	0.1	0.1	0.1	0.1	0.1	0.1	0.1
4933425O20Rik	0.102544	0.1	0.304475	0.290247	0.1	0.161959	0.149361	0.1
4933426D04Rik	0.1	0.1	0.1	0.1	0.1	0.1	0.1	0.1
4933426M11Rik	8.83893	8.54089	19.5508	19.6162	21.1783	18.4592	19.8861	10.5776
4933427D06Rik	0.1	0.1	0.1	0.1	0.1	0.1	0.1	0.1
4933427D14Rik	4.25745	4.50103	3.18886	3.10386	1.65725	3.26279	2.84186	2.61881
4933427E11Rik	0.1	0.15467	0.137964	0.1	0.1	0.1	0.1	0.1
4933427G17Rik	0.256099	0.296921	0.12156	0.171626	0.1	0.1	0.169429	0.196155
4933428C19Rik	0.1	0.1	0.1	0.1	0.1	0.1	0.1	0.1
4933429O19Rik	0.1	0.1	0.1	0.1	0.1	0.1	0.1	0.1
4933430H15Rik	0.576398	0.401056	0.190721	0.224681	0.181044	0.51319	0.802686	0.59941
4933430I17Rik	0.192995	0.260922	0.1	0.144451	0.123354	0.797913	0.603317	0.519712
4933431E20Rik	17.4362	17.796	6.83533	8.35529	8.28375	6.19901	5.65388	2.47882
4933432B09Rik	0.757229	0.855778	0.522416	0.574858	0.445761	0.477977	0.456711	0.326218
4933432G23Rik	0.1	0.1	0.1	0.1	0.1	0.1	0.1	0.1
4933432I09Rik	0.1	0.123699	0.112414	0.119116	0.128303	0.1	0.1	0.1
4933433C11Rik	0.1	0.1	0.1	0.1	0.1	0.1	0.1	0.1
4933433G15Rik	0.1	0.1	0.1	0.1	0.1	0.1	0.1	0.1
4933433P14Rik	10.0245	10.1413	9.73429	9.78275	7.72486	9.49264	9.17317	6.97378
4933434E20Rik	19.6905	16.6605	18.4781	15.9242	19.1619	17.5675	15.8549	21.9908
4933434I20Rik	0.1	0.1	0.1	0.1	0.1	0.1	0.1	0.1
4933436C20Rik	0.7689	0.903556	0.80094	0.749739	1.36946	1.03172	1.30562	1.08626
4933436E23Rik	0.1	0.1	0.1	0.1	0.1	0.1	0.1	0.1
4933436I01Rik	0.1	0.1	0.1	0.1	0.1	0.1	0.1	0.1
4933437F05Rik	0.449271	0.527779	0.514557	0.626208	0.176589	0.455051	0.400346	0.685888
4933438B17Rik	0.1	0.1	0.1	0.1	0.1	0.1	0.1	0.1
4933439C10Rik	8.2927	6.15141	4.53581	5.20613	4.31089	5.15008	6.5531	5.02246
4933439F18Rik	16.4873	15.3948	10.6496	10.6682	9.33521	8.61807	6.26839	4.17859
4933439K11Rik	0.335414	0.1	0.238145	0.105222	0.1	0.209044	0.1	0.1
5031410I06Rik	0.181701	0.129318	0.159628	0.1	0.1	0.121149	0.313754	0.1
5031414D18Rik	0.806623	0.919262	0.540328	0.385639	0.858267	1.52226	1.98019	2.62604
5031425E22Rik	4.67076	4.35756	3.52743	4.76809	4.37428	3.77357	3.25592	1.45242
5031425F14Rik	0.1	0.1	0.1	0.1	0.14362	0.405671	1.10588	0.749759
5031426D15Rik	0.1	0.1	0.1	0.1	0.1	0.1	0.1	0.1
5031434O11Rik	1.8865	2.09437	1.01448	0.797525	0.669514	1.30141	2.06497	2.35254
5031439G07Rik	48.9585	46.2301	29.0192	26.2053	46.5164	32.4276	35.724	21.5428
5033403H07Rik	0.1	0.1	0.1	0.1	0.1	0.1	0.1	0.1
5033404E19Rik	0.340415	0.614817	0.1	0.1	0.101018	0.304516	0.161049	0.442706
5033406O09Rik	0.31891	0.202862	1.06768	1.2707	1.61611	0.488349	0.678067	0.96566
5033411D12Rik	2.28529	2.3362	0.970158	1.67703	1.14082	2.95713	3.88377	5.23285
5033414D02Rik	7.7602	6.40571	14.4153	13.383	9.39763	23.2612	26.8355	30.7549
5133401N09Rik	8.99122	9.05517	10.2733	8.98752	13.6215	7.06713	6.03999	7.06928
5330411J11Rik	0.105563	0.135036	0.1	0.1	0.1	0.1	0.1	0.1
5330413P13Rik	0.174126	0.195473	0.1	0.1	0.157831	0.12567	0.170038	0.190857
5330417C22Rik	3.0493	2.50704	1.26583	1.41285	1.63943	1.17118	0.45507	0.338272
5330426P16Rik	1.64109	2.07396	1.84183	2.29306	1.48674	2.71614	2.5906	1.67195
5330434G04Rik	0.665852	0.844285	0.575653	0.904766	0.178033	0.578769	0.371241	0.127177
5330437I02Rik	0.182933	0.146525	0.192457	0.197399	0.123541	0.1	0.144908	0.1
5330439B14Rik	0.1	0.1	0.1	0.1	0.1	0.1	0.1	0.1
5430402E10Rik	0.1	0.1	0.1	0.1	0.1	0.1	0.1	0.1
5430402O13Rik	0.415221	0.215559	0.475056	0.365132	0.48613	0.386277	0.380246	0.584877
5430405G05Rik	2.17978	2.74645	1.77225	1.15734	2.55148	1.05357	0.639872	1.39793
5430405H02Rik	1.80295	1.51263	1.61674	1.92529	2.08416	1.27478	1.43782	2.80877
5430407P10Rik	1.90743	1.59242	1.26399	1.22752	1.51708	1.0035	0.641409	0.334851
5430411K18Rik	8.91299	8.03605	7.63327	9.05127	8.57382	7.06565	3.3545	4.42617
5430416N02Rik	2.0554	3.17858	4.30149	2.56065	0.997896	1.9481	3.32166	2.65272
5430416O09Rik	0.186021	0.15944	0.274686	0.301892	0.138452	0.253516	0.155127	0.1
5430417L22Rik	8.17576	8.39399	7.64724	8.55125	9.65955	6.39901	5.83826	4.26246
5430419D17Rik	0.1	0.1	0.1	0.1	0.1	0.1	0.1	0.1
5430421F17Rik	0.1	0.1	0.1	0.1	0.1	0.1	0.1	0.1
5430421N21Rik	0.1	0.1	0.150557	0.1	0.1	0.1	0.1	0.1
5430425J12Rik	0.1	0.1	0.1	0.1	0.1	0.1	0.1	0.1
5430427O19Rik	0.12561	0.13081	0.470945	0.240129	0.113144	1.28239	2.2909	1.28848
5430434I15Rik	0.1	0.1	0.1	0.1	0.1	0.1	0.1	0.1
5430435G22Rik	2.88885	2.75196	5.94303	5.44507	5.66211	24.2904	28.9088	20.5407
5430437P03Rik	31.8839	31.7604	34.0955	31.7312	48.1902	25.7599	21.5605	29.2121
5530400C23Rik	0.1	0.1	0.1	0.1	0.1	0.1	0.1	0.1
5530401A14Rik	0.1	0.1	0.1	0.1	0.1	0.1	0.1	0.1
5530601H04Rik	6.56971	4.9678	5.09265	5.85301	1.8654	4.61284	1.02909	5.0643
5730403B10Rik	56.0554	55.0633	30.4821	32.6899	47.3702	24.0593	22.6973	18.1997
5730403I07Rik	0.155166	0.166938	0.1	0.1	0.1	0.100086	0.1	0.1
5730405O15Rik	0.127323	0.319876	0.147501	0.193153	0.1	0.260354	0.124475	0.374321
5730408K05Rik	2.22673	0.733022	2.93158	2.82092	3.62116	1.82915	1.13569	1.83275
5730409E04Rik	29.0957	34.0902	20.5883	19.3149	16.0512	12.7692	7.93962	7.28296
5730416F02Rik	0.1	0.1	0.123205	0.1	0.164654	0.325167	0.1	0.413883
5730419I09Rik	8.79682	8.15014	7.51646	7.15053	4.45527	6.20569	5.1521	3.28224
5730422E09Rik	0.1	0.1	0.1	0.1	0.1	0.1	0.1	0.1
5730437N04Rik	33.8821	36.8381	37.7613	35.2793	47.5582	33.4192	27.8544	37.213
5730455O13Rik	7.26342	7.57863	6.27539	7.84788	3.40535	6.05455	4.36815	5.76085
5730455P16Rik	14.0102	13.1433	6.77358	8.1869	4.32256	7.12626	6.02292	2.76364
5730457N03Rik	0.242618	0.185759	0.138948	0.1	0.1	0.1	0.1	0.1
5730469M10Rik	55.305	56.7235	36.1148	48.0649	29.3939	35.2009	23.4159	30.2224
5730494M16Rik	10.7768	10.5775	6.4492	5.50341	3.67401	5.87011	4.65387	3.63496
5730494N06Rik	12.1281	12.2373	12.2837	12.8068	10.8108	11.8355	13.0123	11.7416
5730507C01Rik	0.1	0.130808	0.1	0.1	0.1	0.1	0.133194	0.1
5730508B09Rik	1.33454	1.37008	2.67416	2.25378	2.37386	3.70637	5.46187	3.95611
5730522E02Rik	0.126549	0.213597	0.1	0.139921	0.1	0.1	0.1	0.1
5730528L13Rik	4.19095	4.33365	7.3219	6.68887	7.97915	5.2344	4.14621	4.33567
5730559C18Rik	1.18584	1.23444	2.7455	2.20957	4.01194	5.1616	7.83667	7.9287
5730577I03Rik	0.289846	0.308935	0.259684	0.290301	0.101636	0.2922	0.545622	0.279584
5730590G19Rik	0.1	0.1	0.412478	0.296814	0.263651	0.429505	0.443249	0.210142
5830403L16Rik	0.223011	0.167447	0.1	0.1	0.127533	0.1	0.1	0.1
5830405N20Rik	0.1	0.1	0.1	0.1	0.1	0.1	0.1	0.1
5830411N06Rik	0.1	0.1	0.1	0.1	0.1	0.1	0.1	0.1
5830415F09Rik	0.934635	0.965517	1.20618	1.45081	1.74569	1.40412	1.36229	1.54906
5830416P10Rik	0.106884	0.1	0.139381	0.424952	0.159913	0.340727	0.231575	0.211433
5830417I10Rik	1.47624	1.44871	1.57837	1.37258	1.75527	1.92955	1.79837	0.914254
5830418K08Rik	1.52641	1.62792	1.39962	1.63195	0.342702	1.64115	1.9963	0.655268
5830418P13Rik	0.1	0.1	0.1	0.1	0.1	0.1	0.1	0.1
5830428M24Rik	0.1	0.1	0.173285	0.1	0.1	0.1	0.1	0.116777
5830432E09Rik	0.1	0.1	0.277593	0.460995	0.234363	1.22914	0.952124	1.19884
5830433M19Rik	2.58901	2.40152	2.74174	3.08181	2.15291	3.41659	3.31431	2.17283
5930412G12Rik	1.36987	1.53553	0.916536	0.429022	1.14642	1.98043	2.62485	3.48128
5930416I19Rik	3.46809	2.79054	3.05372	5.03288	4.87986	4.80628	6.74019	3.51758
5930434B04Rik	16.1659	14.1287	16.7776	15.8661	16.7153	14.1872	13.3137	13.2123
6030405A18Rik	1.45287	1.20941	1.49144	2.52772	2.11605	1.33764	1.96555	2.09524
6030408B16Rik	0.1	0.1	0.230971	0.122046	0.1	0.1	0.1	0.1
6030419C18Rik	26.3121	29.6325	19.8303	17.9264	17.8623	14.2692	6.84725	10.7813
6030422M02Rik	0.296768	0.261885	0.1	0.106569	0.1	0.1	0.1	0.1
6030429G01Rik	0.92466	0.957514	1.38954	1.27288	1.00567	1.63926	1.6871	2.32837
6030446N20Rik	2.21304	2.29924	1.99004	1.9952	2.54085	2.15798	1.69388	1.52115
6030458C11Rik	6.99234	6.42414	6.00664	6.01953	6.37033	5.69505	5.56342	3.14945
6030466F02Rik	0.1	0.1	0.1	0.1	0.1	0.1	0.120482	0.1
6030468B19Rik	0.182029	0.1	0.167337	0.1	0.1	0.1	0.1	0.1
6030498E09Rik	0.1	0.1	0.1	0.1	0.1	0.1	0.1	0.1
6230400D17Rik	0.807214	1.33294	0.60018	0.563036	0.344763	0.975475	0.730862	0.479316
6230409E13Rik	9.49458	9.89945	7.22318	8.33122	5.83177	4.78171	3.63628	1.87099
6230427J02Rik	1.77985	1.39824	3.42618	2.04041	3.38678	3.11141	3.78407	6.14059
6330403A02Rik	5.52091	5.10752	1.39708	2.41102	2.91976	1.58753	0.996133	0.761715
6330403K07Rik	111.733	110.198	73.5069	79.831	88.1724	53.9119	34.4318	61.6637
6330406I15Rik	6.22959	5.89473	11.3959	13.3373	6.02113	11.5993	4.94644	2.86733
6330407A03Rik	0.1	0.1	0.1	0.1	0.1	0.1	0.1	0.1
6330407J23Rik	10.4286	10.5027	12.0883	12.5301	9.3816	7.93659	6.57021	4.53388
6330408A02Rik	4.10206	4.38176	3.7628	3.37737	1.98123	2.93342	2.45954	1.89763
6330409N04Rik	20.9099	19.996	15.3024	16.4699	9.68543	11.5377	10.3539	8.46112
6330410L21Rik	0.135971	0.41258	0.101686	0.183392	0.1	0.1	0.1	0.1
6330416G13Rik	6.22223	5.92109	5.90522	5.67042	9.10051	8.06966	11.1482	8.57321
6330439K17Rik	46.5923	47.846	18.2649	20.9304	10.7798	12.5267	6.10345	3.97395
6330503K22Rik	20.076	21.9351	10.3116	10.3981	3.21933	9.58399	10.136	5.57861
6330512M04Rik	4.35067	3.75584	4.24178	4.12347	7.43917	2.48859	3.0087	2.82103
6330527O06Rik	93.5141	97.7625	53.378	51.081	70.7427	22.4162	11.3097	15.1057
6330545A04Rik	1.07874	1.77916	0.366182	0.425794	0.327401	0.607369	0.405616	0.1
6330549D23Rik	1.19293	0.95066	1.21084	1.59934	1.63786	1.36536	1.35424	1.08866
6330578E17Rik	15.0364	14.3591	16.2521	16.7941	18.1305	17.4772	20.2858	9.74023
6430411K18Rik	2.38117	1.26609	0.702769	0.841832	1.34924	0.323378	0.404815	0.590604
6430527G18Rik	13.787	12.0668	23.2428	21.5028	30.1031	19.1913	16.1228	9.06488
6430531B16Rik	0.236129	0.202223	0.161827	0.362314	0.133761	0.357944	0.441601	0.537148
6430548G04	0.1	0.1	0.1	0.1	0.1	0.1	0.1	0.1
6430548M08Rik	38.4604	40.3999	24.5215	25.6448	37.2887	16.0169	10.4563	8.60886
6430550D23Rik	0.247855	0.358886	0.265653	0.221833	0.147076	0.190696	0.300278	0.172317
6430562O15Rik	0.181471	0.1	0.361453	0.467302	0.516846	0.408415	0.455649	0.213297
6430571L13Rik	3.18235	2.90505	1.12834	1.42241	1.23914	0.621323	0.253882	0.342833
6430573F11Rik	2.54576	3.5667	1.56235	1.27709	0.749337	1.08442	0.869697	0.457785
6430598A04Rik	14.1479	15.3848	11.3669	11.6254	9.56087	6.4696	3.52885	3.2353
6430704M03Rik	16.1206	14.9446	4.36548	5.40953	5.16224	3.23825	1.8236	0.507274
6430706D22Rik	23.0383	22.1191	20.3399	19.195	19.8234	21.4823	16.6374	11.2824
6530401N04Rik	2.93877	3.29673	2.62318	2.99424	3.09018	2.43171	2.53782	2.09917
6530402F18Rik	2.24005	2.32964	3.11754	2.75096	4.03004	2.83103	2.9042	1.87017
6530411M01Rik	0.223452	0.353657	0.170262	0.118646	0.345825	0.325124	0.328392	0.331471
6530418L21Rik	1.66342	1.40366	3.0088	2.87787	2.61423	2.05442	2.16246	1.33984
6720401G13Rik	0.1	0.1	0.1	0.1	0.1	0.1	12.2734	0.1
6720456B07Rik	62.2996	55.4614	78.6562	69.4379	101.866	78.2078	77.2699	104.594
6720456H20Rik	5.02738	5.17328	3.63008	3.62011	3.0601	5.19457	5.0908	3.2987
6720463M24Rik	1.23616	1.0382	1.85017	1.67306	0.844619	2.14454	2.7017	1.77088
6720468P15Rik	0.57397	0.52021	0.508915	0.459045	0.191151	0.480502	0.152015	0.173908
6720483E21Rik	0.213873	0.333208	0.154535	0.131141	0.192347	0.16498	0.203352	0.108515
6720489N17Rik	0.550933	0.633227	0.590148	0.514099	0.1	0.613071	0.759128	0.349078
6820408C15Rik	0.833095	0.838467	0.362962	0.372098	0.442625	0.362805	0.543049	0.845092
6820431F20Rik	5.96821	6.5549	5.8248	6.35463	2.04446	6.95555	8.09961	3.86983
7420426K07Rik	0.1	0.1	0.1	0.1	0.1	0.1	0.1	0.1
7420461P10Rik	0.259618	0.263118	0.1	0.1	0.1	0.1	0.1	0.1
7530420F21Rik	0.1	0.1	0.301332	0.124673	0.1	0.159502	0.1	0.1
7630403G23Rik	0.1	0.1	0.1	0.1	0.1	0.1	0.1	0.1
8030411F24Rik	0.1	0.1	0.1	0.1	0.1	0.1	0.1	0.1
8030442B05Rik	0.1	0.1	0.1	0.1	0.1	0.1	0.1	0.179201
8030443G20Rik	0.1	0.1	0.1	0.166317	0.1	0.1	0.1	0.1
8030462N17Rik	5.86232	5.83181	3.68557	4.28992	3.95619	3.39829	2.39549	1.37829
8430406I07Rik	2.35522	2.38436	2.69121	2.72597	2.14151	3.02966	3.16133	2.75938
8430408G22Rik	0.269185	0.262876	2.60127	3.80076	2.00316	3.14286	1.00616	1.50442
8430410A17Rik	6.24674	6.3185	7.80029	8.31921	10.0626	7.02529	5.17799	7.96212
8430410K20Rik	13.5873	15.5827	16.6676	17.4728	10.0274	14.1116	12.551	8.85376
8430419L09Rik	47.1623	45.7081	23.3686	24.4064	38.7521	17.6297	15.6554	10.663
8430423G03Rik	0.1	0.1	0.115333	0.1	0.116048	0.1	0.1	0.1
8430427H17Rik	6.60154	6.72982	6.6535	6.37493	6.23439	6.37465	8.53088	4.92768
8430429K09Rik	0.757021	0.714142	0.749749	1.03675	0.58129	0.361542	0.448012	0.458732
8430431K14Rik	0.1	0.1	0.1	0.1	0.1	0.1	0.1	0.1
8430436N08Rik	0.1	0.1	0.1	0.1	0.1	0.1	0.1	0.1
8430437L04Rik	0.1	0.1	0.1	0.1	0.1	0.1	0.1	0.1
9030025P20Rik	5.09802	4.65752	7.00838	7.36873	5.1563	4.51766	6.54378	4.26504
9030204H09Rik	0.1	0.1	0.1	0.1	0.1	0.1	0.1	0.1
9030224M15Rik	0.472062	0.159789	0.243207	0.101333	0.264512	0.430702	0.162994	0.697227
9030418K01Rik	6.3625	6.59516	4.01699	3.97861	4.56712	3.16137	2.85257	0.901395
9030425E11Rik	5.14588	5.65229	6.39536	6.37149	3.1559	8.34073	4.84836	2.04988
9030612E09Rik	0.772463	0.589323	0.43648	0.61377	0.840966	0.550488	0.370237	0.310745
9030617O03Rik	3.25227	3.36111	3.43228	3.53157	4.27849	4.08625	4.35511	2.59082
9030619P08Rik	0.1	0.1	0.1	0.142977	0.1	0.1	0.1	0.1
9030624J02Rik	15.0809	13.9769	14.9915	15.0478	19.0291	16.3893	17.1533	12.95
9030625A04Rik	1.81151	2.10038	4.11055	3.21364	2.32194	6.58272	10.7105	7.7968
9130008F23Rik	0.1	0.1	0.294084	0.207341	0.13554	0.348078	0.192548	0.102808
9130011E15Rik	5.02815	5.92805	5.10341	5.9633	6.56693	3.92469	4.70345	2.96818
9130011J15Rik	20.7688	19.46	24.4598	23.9211	34.5614	21.2475	20.8899	16.3684
9130015L21Rik	0.1	0.1	0.1	0.1	0.1	0.1	0.1	0.1
9130017N09Rik	0.1	0.1	0.308959	0.202076	0.1	0.181927	0.126125	0.128088
9130019O22Rik	0.537561	0.736204	0.681753	0.756884	0.694458	0.779177	0.933402	0.581874
9130019P16Rik	0.1	0.1	0.1	0.1	0.102371	0.1	0.1	0.1
9130023H24Rik	1.15351	1.03853	1.4775	1.6406	1.58003	1.85491	1.67637	1.26093
9130024F11Rik	0.1	0.1	0.1	0.1	0.1	0.1	0.23512	0.1
9130204L05Rik	0.1	0.1	0.285971	0.224129	0.1	0.189549	0.1	0.1
9130206I24Rik	0.156504	0.137419	0.731442	0.895201	0.36825	1.3718	0.924192	0.165515
9130209A04Rik	0.1	0.1	0.1	0.1	0.220035	0.1	0.1	0.1
9130230L23Rik	0.1	0.1	0.1	0.1	0.1	0.1	0.1	0.1
9130401M01Rik	10.112	9.64423	13.9019	13.1088	16.6265	11.6212	10.9792	14.3203
9130404H23Rik	0.1	0.1	0.1	0.1	0.1	0.1	0.1	0.1
9130409I23Rik	0.1	0.1	0.1	0.1	0.1	0.1	0.1	0.1
9230102K24Rik	0.1	0.1	0.1	0.1	0.1	0.1	0.1	0.1
9230102O04Rik	0.1	0.1	0.1	0.1	0.1	0.1	0.1	0.1
9230104L09Rik	0.1	0.1	0.1	0.1	0.1	0.1	0.1	0.1
9230105E05Rik	0.1	0.1	0.1	0.1	0.1	0.1	0.1	0.1
9230107M04Rik	0.1	0.1	0.1	0.1	0.1	0.1	0.1	0.1
9230110C19Rik	2.56068	2.17507	2.58554	2.72228	2.45204	2.25641	1.81069	1.68951
9230110F15Rik	0.1	0.1	0.1	0.1	0.1	0.1	0.1	0.1
9230112J17Rik	0.338634	0.313649	0.266798	0.323019	0.129556	0.261151	0.1	0.1
9230113P08Rik	0.1	0.1	0.1	0.1	0.1	0.1	0.1	0.1
9230114K14Rik	0.749846	0.919855	0.673741	0.770617	0.358224	0.879563	0.666816	0.268566
9230115E21Rik	0.1	0.1	0.145713	0.1	0.154131	0.1	0.1	0.1
9230116N13Rik	0.1	0.1	0.182985	0.153351	0.1	0.162156	0.128297	0.1
9330020H09Rik	0.359414	0.40431	0.370658	0.378065	0.367089	0.300177	0.255277	0.253499
9330111N05Rik	0.192999	0.139117	0.1	0.1	0.1	0.1	0.1	0.1
9330133O14Rik	0.736437	0.934004	0.782377	0.839348	0.742948	0.524124	0.665154	0.420268
9330151L19Rik	5.48863	5.62444	3.36141	3.72983	2.74882	3.06529	4.07168	2.83858
9330158H04Rik	0.502646	0.371035	0.160496	0.196007	0.190145	0.1	0.1	0.1
9330159F19Rik	10.6818	9.99371	6.91769	8.48447	3.04639	6.43989	4.81237	3.15097
9330159M07Rik	0.67176	0.956475	0.596775	0.643126	0.322992	0.598631	0.509794	0.303616
9330162B11Rik	0.1	0.1	0.1	0.1	0.1	0.1	0.1	0.1
9330175E14Rik	0.1	0.1	0.218098	0.182965	0.111282	0.252084	0.181941	0.174403
9330178D15Rik	0.1	0.1	0.1	0.1	0.1	0.1	0.1	0.1
9330179D12Rik	0.872559	0.644394	0.648856	0.486479	0.536112	0.327531	0.203907	0.326497
9330182L06Rik	9.03374	9.42322	5.71503	6.84776	4.37637	3.66326	2.84061	1.62798
9430007A20Rik	0.1	0.1	0.1	0.1	0.1	0.1	0.1	0.1
9430008C03Rik	1.53837	1.48873	2.57292	2.6575	2.10183	1.57258	1.93096	1.51386
9430015G10Rik	4.18924	3.60377	3.70686	3.90019	3.45832	3.4838	3.54345	2.84337
9430016H08Rik	6.40923	7.28068	8.98568	8.86135	9.63913	6.27743	6.02195	7.73162
9430019J16Rik	0.1	0.1	0.1	0.1	0.1	0.1	0.1	0.1
9430020K01Rik	7.89958	8.92441	10.4629	8.9862	9.07389	12.1262	7.50182	4.01747
9430021M05Rik	2.93865	2.67592	1.92426	1.8983	1.45013	0.992813	0.552234	0.473038
9430023L20Rik	12.1226	12.9392	16.4102	16.0357	18.0833	14.2322	9.23061	15.7741
9430031J16Rik	1.44786	1.44458	0.726758	0.986999	0.720272	0.295791	0.18596	0.1
9430032N09Rik	0.1	0.1	0.1	0.1	0.1	0.1	0.1	0.1
9430037G07Rik	0.529359	0.388321	0.417121	0.555683	0.163462	0.434903	0.299043	0.140206
9430038I01Rik	1.19378	1.09082	2.52021	2.04706	1.85551	1.58972	2.4661	2.46748
9430041J12Rik	0.760952	1.07923	0.553583	0.322881	0.189276	0.737974	0.512495	0.444638
9430060I03Rik	0.253761	0.191416	0.1	0.127463	0.115759	0.129452	0.247724	0.156993
9430076C15Rik	0.1	0.1	0.1	0.1	0.611599	0.735638	0.1	0.1
9430076G02Rik	0.1	0.1	0.288708	0.338529	0.1	0.1	0.1	0.1
9430083A17Rik	0.530226	0.392607	0.117855	0.331189	0.299751	0.133935	0.1	0.1
9430091E24Rik	0.897258	0.813405	0.713082	0.757991	0.288761	0.595302	0.378318	0.409175
9530002B09Rik	0.1	0.1	0.1	0.1	0.1	0.1	0.1	0.1
9530003J23Rik	0.1	0.1	0.1	0.1	0.1	0.1	0.1	0.1
9530008L14Rik	0.1	0.1	0.250421	3.99112	0.1	0.1	0.102959	0.1
9530026F06Rik	0.1	0.1	0.1	0.1	0.1	0.1	0.1	0.1
9530026P05Rik	0.391919	0.331201	0.712971	0.517734	0.315954	0.502184	0.12606	0.1
9530036O11Rik	0.105825	0.157713	0.135089	0.1	0.1	0.1	0.1	0.1
9530051G07Rik	0.105466	0.1	0.1	0.13195	0.1	0.1	0.1	0.1
9530053A07Rik	0.1	0.1	0.1	0.1	0.114657	0.1	0.1	0.170953
9530059O14Rik	0.1	0.1	0.1	0.1	0.1	0.1	0.1	0.1
9530068E07Rik	33.3898	33.3348	48.9739	44.9919	61.87	63.5913	55.1592	42.3908
9530077C05Rik	3.51651	3.0542	3.78641	4.60055	2.75807	2.23495	1.34475	1.72118
9530082P21Rik	41.2417	39.7979	30.6168	27.3494	47.957	17.2398	11.2978	13.9816
9530091C08Rik	0.1	0.1	0.1	0.1	0.1	0.1	0.1	0.1
9630013A20Rik	1.65249	1.80517	0.858937	1.10214	0.376709	8.65208	18.9032	13.6779
9630028B13Rik	0.1	0.1	0.1	0.1	0.1	0.226881	0.209609	0.151779
9630028H03Rik	0.1	0.1	0.1	0.1	0.1	0.1	0.1	0.1
9630033F20Rik	7.47467	8.37761	5.94422	5.80535	5.6154	4.17275	3.38721	2.28083
9830001H06Rik	6.73533	6.71766	6.03509	6.12669	8.63353	9.51687	11.2211	5.44776
9830107B12Rik	0.1	0.1	0.1	0.1	0.1	0.1	0.1	0.1
9830132P13	0.1	0.1	0.1	0.1	0.1	0.1	0.1	0.1
9830147E19Rik	0.200905	0.208433	0.14689	0.173403	0.1	0.273659	0.264253	0.12385
9930005F22Rik	0.870099	0.408521	0.848208	0.670086	0.574746	0.452924	0.194558	0.509069
9930012K11Rik	1.47206	1.59998	1.5287	1.19083	1.59602	1.66589	1.68967	1.69009
9930013L23Rik	0.703077	0.726002	1.79169	1.41219	0.859181	4.09021	3.22034	1.22968
9930014A18Rik	0.246807	0.193585	0.280939	0.305072	0.47162	0.199073	0.35169	0.225654
9930021D14Rik	0.461917	0.150975	0.320759	0.201149	0.707583	0.437997	0.789657	1.13056
9930021J03Rik	4.55356	4.23327	2.80368	3.15754	1.04183	3.63262	3.60053	1.46877
9930023K05Rik	0.1	0.1	0.1	0.1	0.1	0.1	0.1	0.1
9930032O22Rik	0.1	0.1	0.10163	0.1	0.1	0.1	0.1	0.1
9930104L06Rik	3.51582	3.70609	3.20401	3.88073	3.41755	2.54826	2.91612	1.73343
9930111J21Rik1	0.1	0.1	0.104368	0.1	0.1	0.394196	0.349888	0.112311
9930111J21Rik2	0.1	0.1	0.1	0.1	0.1	0.1	0.1	0.1
A030009H04Rik	44.1656	42.1928	20.4941	22.6177	26.059	12.8327	7.41632	5.61922
A130010J15Rik	1.34633	1.46168	1.56402	1.73504	1.36493	1.51607	1.38429	0.775881
A130022J15Rik	5.53585	6.18272	6.50544	6.28549	3.19747	7.01288	6.04009	2.90798
A130040M12Rik	0.1	0.1	0.1	0.1	0.1	0.1	0.1	0.1
A130049A11Rik	0.829853	0.586362	0.581454	0.824949	0.452725	0.578226	0.608949	0.572677
A130077B15Rik	0.1	0.1	0.1	0.1	0.1	0.292608	0.360618	0.21034
A1bg	0.1	0.1	0.1	0.1	0.1	0.1	0.1	0.1
A1cf	0.1	0.1	0.1	0.1	0.1	0.1	0.1	0.1
A230001M10Rik	3.36095	3.01409	0.472008	0.422069	0.679829	0.659208	0.358164	0.25672
A230020J21Rik	0.353995	0.38981	0.191694	0.483601	0.245492	0.1	0.567434	0.16267
A230028O05Rik	0.1	0.1	0.1	0.1	0.1	0.1	0.1	0.1
A230046K03Rik	8.21915	8.04115	7.69585	9.25981	2.10798	9.98622	11.3228	5.4481
A230050P20Rik	23.2972	26.5782	21.9408	19.7778	15.55	14.5949	9.75165	13.6055
A230051G13Rik	1.30258	1.18566	1.44785	1.81946	2.23403	1.63777	1.80154	1.56976
A230056P14Rik	2.72064	1.97046	1.21557	1.27476	0.681262	1.78563	1.91414	1.58906
A230057D06Rik	3.79424	5.84531	3.26918	3.07306	1.26434	1.64967	1.39457	2.94146
A230065H16Rik	0.844847	0.948973	0.438365	0.514655	0.971295	0.196671	0.263315	0.772393
A230072C01Rik	3.15699	2.93815	2.28295	1.8407	1.47955	2.33007	2.14834	1.83326
A230072E10Rik	0.168773	0.1	0.1	0.1	0.1	0.1	0.1	0.1
A230073K19Rik	2.69977	3.23468	1.05452	1.18432	0.105492	0.838769	0.432315	0.198089
A230077H06Rik	0.535568	0.539991	0.175312	0.188443	0.1	0.19729	0.1	0.135453
A230108P19Rik	0.1	0.1	0.1	0.1	0.1	0.1	0.1	0.1
A2ld1	20.8663	21.6035	22.5464	19.4965	22.1572	18.531	15.496	19.2558
A2m	15.7978	14.5628	15.3459	18.9169	25.4215	60.9677	111.373	73.9462
A330021E22Rik	3.52662	3.27684	1.91162	2.25185	0.677297	1.78588	1.51096	1.08541
A330023F24Rik	14.6629	9.17375	7.59228	6.96898	2.86648	6.28533	3.61013	2.24337
A330035P11Rik	0.149112	0.230592	0.138176	0.221471	0.235582	0.262974	0.183326	0.1
A330040F15Rik	1.41462	1.34149	0.44885	1.41977	1.34127	0.493513	0.666724	0.346335
A330049M08Rik	1.71792	1.60125	6.58449	5.79159	1.97091	2.9367	0.303323	0.65599
A330049N07Rik	1.16018	0.946231	0.43223	0.569608	0.226735	0.384307	0.576675	0.183932
A330050B17Rik	0.245828	0.213011	0.114732	0.154892	0.1	0.109128	0.1	0.1
A330050F15Rik	7.2194	7.86884	5.33166	5.6402	5.56907	2.58892	1.52807	1.87098
A330069E16Rik	0.27443	0.229956	0.51341	0.331506	0.204129	0.278852	0.258219	0.262209
A330076H08Rik	1.00296	0.822496	0.42233	0.468261	0.198032	0.483874	0.413809	0.47045
A330093E20Rik	0.273051	0.356992	0.1	0.1	0.1	0.167293	0.1	0.1
A3galt2	0.1	0.106789	1.32474	1.09419	0.133594	0.613902	0.1	0.1
A430005L14Rik	8.50606	8.5932	10.6804	9.80236	14.136	10.5784	6.37901	10.4436
A430033K04Rik	2.1527	1.93933	1.37234	1.74159	0.985509	1.48838	1.38702	0.946427
A430035B10Rik	1.32317	1.01981	0.525541	0.684733	0.893146	0.536244	0.789808	0.575566
A430075N02	0.1	0.1	0.1	0.1	0.1	0.1	0.1	0.1
A430078G23Rik	0.1	0.1	0.1	0.1	0.1	0.1	0.110075	0.1
A430084P05Rik	0.1	0.1	0.567702	0.208291	0.339818	0.675934	0.492537	1.07849
A430089I19Rik	0.1	0.1	0.1	0.1	0.1	0.1	0.1	0.1
A430092G05Rik	0.1	0.1	0.1	0.1	0.1	0.1	0.1	0.1
A430093F15Rik	0.1	0.1	0.1	0.1	0.1	0.154867	0.264629	0.367088
A430105I19Rik	2.63548	2.61993	4.51874	5.61529	4.51371	2.90372	2.41539	1.5826
A430107O13Rik	0.632418	0.552625	2.00089	2.33565	0.468442	4.072	2.63529	0.781552
A430107P09Rik	0.107017	0.1	0.1	0.1	0.1	0.1	0.1	0.1
A430110N23Rik	1.55277	1.12821	2.14119	1.7675	1.90258	8.62747	7.72114	4.93898
A4galt	1.40651	1.22969	8.04742	7.41774	4.92439	9.26042	3.94916	3.10066
A4gnt	0.1	0.1	0.1	0.1	0.1	0.1	0.1	0.1
A530013C23Rik	0.1	0.1	0.1	0.1	0.1	0.1	0.1	0.1
A530016L24Rik	0.1	0.1	0.1	0.534331	0.1	0.1	0.1	0.1
A530032D15Rik	0.1	0.1	0.154265	0.1	0.1	0.196359	0.404962	0.217722
A530053G22Rik	0.1	0.1	0.1	0.169049	0.1	0.1	0.1	0.1
A530054K11Rik	0.652761	0.54807	0.401369	0.476705	0.1	0.683815	0.708068	0.345237
A530058N18Rik	3.50689	3.06296	1.21448	1.14952	0.76921	0.964614	0.30974	0.253463
A530064D06Rik	0.1	0.1	0.449115	0.229836	0.52145	1.11414	0.91435	0.566105
A530088E08Rik	0.1	0.1	0.1	0.1	0.1	0.1	0.121425	0.120445
A530098C11Rik	0.1	0.1	0.1	0.1	0.1	0.1	0.1	0.1
A530099J19Rik	0.1	0.1	0.1	0.1	0.1	0.1	0.1	0.1
A630001G21Rik	0.133294	0.28718	0.86501	0.803229	0.482174	2.21182	3.33466	2.36929
A630007B06Rik	4.80366	4.5241	2.43488	2.97206	1.05123	2.7819	2.12126	0.519871
A630010A05Rik	0.1	0.1	0.1	0.1	0.1	0.1	0.1	0.1
A630033H20Rik	0.127553	0.1	0.538785	0.462043	0.115674	1.30198	1.76129	0.623192
A630055G03Rik	0.104768	0.1	0.346953	0.363889	0.420447	0.207773	0.134582	0.130173
A630066F11Rik	1.02265	0.633002	0.825866	1.33275	1.49473	0.695379	0.891637	0.610813
A630072M18Rik	0.744666	0.685777	0.846192	0.645163	0.857775	0.822448	0.689854	0.456544
A630073D07Rik	0.1	0.1	0.1	0.1	0.1	0.1	0.1	0.1
A630075F10Rik	0.501575	0.500911	0.453288	0.195175	0.20911	0.243105	0.1	0.1
A630077J23Rik	0.1	0.1	0.1	0.114167	0.1	0.1	0.1	0.1
A630089N07Rik	0.1	0.1	0.203113	0.583631	0.1	0.525348	0.109887	0.398174
A630095E13Rik	0.1	0.1	0.1	0.1	0.1	0.1	0.1	0.1
A630095N17Rik	0.1	0.23167	0.1	0.1	0.1	0.1	0.1	0.1
A730008H23Rik	9.14494	9.01436	8.38999	7.01079	6.65028	8.91298	6.6981	6.65531
A730011L01Rik	3.93615	4.06504	2.93057	3.25312	4.24682	2.64109	2.73834	1.84968
A730015I17	0.1	0.1	0.1	0.1	0.1	0.1	0.1	0.1
A730017C20Rik	19.573	19.234	13.6881	14.0215	12.6935	9.50972	9.63592	10.5359
A730017L22Rik	0.451748	0.369004	0.274676	0.362833	0.237863	0.318941	0.408087	0.124395
A730018C14Rik	0.1	0.1	0.1	0.1	0.1	0.1	0.1	0.1
A730020E08Rik	0.884255	1.12487	0.459589	0.381486	0.112418	0.203601	0.241375	0.1
A730020M07Rik	0.897644	1.12917	1.32525	0.825369	0.5289	1.22492	1.12661	0.79057
A730037C10Rik	0.1	0.1	0.1	0.1	0.1	0.1	0.103288	0.1
A730043L09	0.1	0.1	0.1	0.134516	0.129516	0.169426	0.1	0.1
A730046J19Rik	0.800015	0.698031	0.201571	0.257727	0.1	0.162105	0.108114	0.1
A730056A06Rik	0.574667	0.505416	0.141935	0.151483	0.114385	0.54988	0.628164	0.332639
A730069N07Rik	0.117304	0.1	0.1	0.13248	0.1	0.1	0.10965	0.1
A730082K24Rik	0.1	0.1	0.1	0.1	0.1	0.1	0.1	0.1
A730085A09Rik	0.1	0.1	0.192654	0.252542	0.1	0.132126	0.1	0.1
A730090H04Rik	0.1	0.1	0.1	0.1	0.1	0.1	0.1	0.1
A730090N16Rik	0.1	0.1	0.1	0.1	0.1	0.1	0.1	0.1
A730098P11Rik	12.5247	14.6349	10.8434	12.1363	9.55729	10.2006	7.32452	5.13016
A830007P12Rik	1.13847	1.17725	4.6272	3.51318	5.30252	7.87582	7.88875	6.40833
A830010M20Rik	8.89722	9.73191	4.38673	5.44235	2.10681	4.27605	5.11573	3.77504
A830018L16Rik	6.57066	5.86883	2.23944	2.92415	1.41183	1.5607	0.361433	0.338006
A830019L24Rik	0.1	0.1	0.1	0.1	0.1	0.1	0.1	0.1
A830080D01Rik	2.20895	1.88259	2.00506	2.44233	0.759307	2.52303	2.38965	1.33664
A830082N09Rik	1.99027	2.28794	1.59428	1.34166	0.582328	1.06368	0.388697	0.674279
A830093I24Rik	1.12884	1.29768	0.555057	0.539918	0.270051	0.494211	0.700011	0.425868
A930001A20Rik	0.171937	0.1	0.147284	0.116843	0.130662	0.109524	0.287143	0.1
A930001N09Rik	7.95086	7.64354	4.19438	5.45583	2.46471	5.44749	5.59695	3.08744
A930003A15Rik	0.299006	0.448739	0.57109	0.270197	0.488675	0.107982	0.1	0.119029
A930003O13Rik	1.22146	0.952956	0.814494	0.765165	0.533206	1.38897	1.33143	1.21858
A930004D18Rik	3.63468	3.02311	2.63003	2.06773	2.95838	2.11994	1.74811	1.04258
A930005H10Rik	7.63632	7.25064	4.88376	3.16995	3.14183	4.35879	2.50863	6.35185
A930005I04Rik	0.340283	0.439679	0.385201	0.498081	0.422653	0.584211	0.617995	0.433555
A930006I01Rik	1.00293	0.81052	0.262444	0.35849	0.599198	0.109422	0.116662	0.188185
A930007I19Rik	0.1	0.1	0.1	0.1	0.1	0.1	0.1	0.1
A930011G23Rik	0.17306	0.205801	0.1	0.115557	0.15696	0.105351	0.1	0.1
A930011O12Rik	27.7494	26.1689	14.3936	12.1223	8.42428	9.5477	4.07965	2.79485
A930012L18Rik	0.548348	0.158883	0.170734	0.279981	0.115866	0.229045	0.1	0.1
A930013F10Rik	1.84639	1.84873	0.998586	0.926521	0.319858	1.03339	0.976533	0.243615
A930015D03Rik	3.66951	2.67299	3.04407	2.50053	2.66368	2.08153	1.68544	2.87217
A930017M01Rik	7.27165	7.17207	2.96847	3.38088	3.38527	1.7713	2.15281	1.45763
A930018P22Rik	0.1	0.1	0.154925	0.1	0.459231	0.279007	0.1	0.1
A930019D19Rik	0.1	0.1	0.1	0.1	0.1	0.1	0.1	0.1
A930038C07Rik	1.98622	1.7756	1.0009	1.10678	0.583638	1.23429	0.811875	0.559405
AA387883	0.186549	0.19883	0.165391	0.1	0.234596	0.1	0.138778	0.144283
AA388235	0.41554	0.323405	0.389693	0.504508	0.406354	0.320746	0.205115	0.143828
AA415398	0.979268	0.988974	0.662725	1.02945	0.671126	0.747963	0.541935	0.972523
AA465934	0.440831	0.770047	1.05457	0.80878	0.540183	0.406884	0.361507	1.62548
AA467197	0.567129	0.471406	21.2159	14.3278	20.091	9.25907	8.44697	10.6904
AA474331	2.02508	1.54622	1.49963	1.39481	1.21379	1.03104	1.19522	1.04642
AA543186	0.112183	0.1	0.1	0.1	0.1	0.206896	0.165044	0.145755
AA545190	0.1	0.1	0.1	0.1	0.1	0.1	0.1	0.1
AA619741	0.1	0.1	0.1	0.1	0.1	0.1	0.1	0.1
AA792892	0.1	0.1	0.1	0.1	0.1	0.1	0.1	0.1
AA960436	3.00312	2.79019	5.78566	5.18994	8.09059	7.56716	7.46064	7.08792
AA986860	1.13279	1.49089	1.1634	1.17253	1.25643	1.01286	1.26167	1.21244
AA987161	0.932158	0.97558	0.697825	0.88157	0.132282	1.1782	1.27897	0.611782
AB099516	0.1	0.1	0.1	0.1	0.1	0.1	0.1	0.1
AB124611	0.285057	0.213794	4.55251	4.62751	7.11815	18.2346	27.705	28.4508
AF067063	0.1	0.1	0.1	0.1	0.1	0.1	0.1	0.1
AF251705	1.23972	1.70901	6.08109	5.76659	7.07865	37.2274	56.8104	66.8738
AF357355	0.1	0.1	0.1	0.1	0.1	0.1	0.1	0.1
AF357359	0.1	0.1	0.1	0.1	0.1	0.1	0.1	0.1
AF366264	0.1	0.1	0.1	0.1	0.1	0.1	0.1	0.1
AF529169	2.77414	2.97297	0.872296	0.967459	0.923055	0.888114	0.73167	0.24878
AI115009	0.28522	0.105655	0.330059	0.15403	0.1	0.1	0.1	0.1
AI118078	2.96932	3.50175	1.35007	0.987123	1.58654	0.830444	0.416807	0.464901
AI182371	0.221347	0.148389	0.119353	0.240937	0.177205	0.202817	0.227064	0.325555
AI314180	11.55	12.6688	11.3808	12.3163	5.87155	10.9303	9.13097	5.61183
AI314831	0.1	0.1	0.1	0.1	0.1	0.1	0.1	0.1
AI314976	7.99244	8.57769	9.96947	8.69828	6.44653	9.37628	10.7767	8.58035
AI316807	18.1051	18.4046	14.8531	12.9411	18.4458	12.2307	12.6793	16.3706
AI317395	0.811466	0.666227	0.435839	0.693549	0.844051	0.190664	0.464469	0.412559
AI413582	31.976	26.277	41.9368	35.6364	57.8373	39.9193	44.3172	55.9519
AI414108	7.50769	7.49647	6.40396	6.29603	5.88957	9.49925	12.3065	8.36631
AI427809	0.206551	0.1	0.58709	0.487366	0.57811	4.7784	5.7804	4.24775
AI428936	1.64685	1.23555	1.10905	1.53913	0.63163	0.87145	0.368127	0.607133
AI429214	0.634226	0.674732	0.830364	0.969516	0.348612	0.775801	1.0143	1.39318
AI450353	1.24514	0.885289	0.76224	0.50122	0.411615	1.04898	0.53253	0.935643
AI462493	12.3002	12.0109	16.6322	16.1742	14.9511	14.2438	12.367	21.3325
AI464131	7.2573	7.0026	4.06786	3.00852	4.46556	4.49315	2.69373	1.66914
AI467606	0.902214	0.617676	2.08408	1.30949	2.38763	3.80883	3.56548	4.09092
AI480653	7.49633	8.63265	6.9087	7.05081	10.2237	7.2186	6.3977	4.61871
AI504432	2.92928	2.79636	1.44747	2.0926	0.707654	2.3308	2.41852	1.30619
AI506816	0.124309	0.251626	2.26703	1.62058	2.86568	1.38131	0.524598	0.931239
AI507597	0.1	0.1	0.313271	0.270391	0.1	0.330046	0.850579	1.70881
AI593442	20.8319	20.1964	8.95033	9.73529	8.20682	6.4977	3.51703	2.14113
AI597468	6.28137	6.2945	6.15447	7.14058	4.73992	9.1915	6.59842	3.51737
AI597479	11.2023	10.6803	7.60437	7.77692	7.86536	8.7486	8.94728	4.93214
AI606473	0.1	0.1	0.1	0.1	0.1	0.1	0.1	0.1
AI607873	0.11924	0.1	2.72108	2.91395	1.23806	9.15072	10.9268	4.76311
AI646023	14.4218	14.9572	5.05324	5.90437	4.32455	6.9441	5.25955	3.94191
AI646519	0.1	0.1	0.1	0.1	0.1	0.1	0.1	0.1
AI661453	0.111093	0.159688	0.506371	0.388303	0.243796	0.717909	0.361621	0.224059
AI662270	0.1	0.1	0.262226	0.165382	0.1	0.901734	0.749255	0.330825
AI747448	0.1	0.1	0.1	0.1	0.1	0.1	0.1	0.1
AI836003	21.201	21.0952	7.46851	6.57909	11.6824	4.62658	2.45148	3.07783
AI837181	26.817	27.6688	29.3374	26.5075	38.9031	22.9841	19.157	25.0096
AI846148	5.47519	6.58455	7.14866	7.31453	8.19866	6.09625	5.22199	5.38956
AI848100	5.41774	5.24947	5.96426	5.80459	2.51155	5.64306	5.48404	2.90722
AI848285	10.9501	9.69582	4.92536	5.65221	9.4917	3.35412	5.78174	10.1906
AI854517	5.89057	5.63388	6.74941	7.86495	8.60126	4.38558	3.07994	4.71839
AI854703	12.1503	11.8017	5.81886	5.34696	7.92654	3.33496	1.27501	1.4396
AI987944	1.61114	1.79089	1.71986	1.99664	0.53089	1.83322	3.64132	1.79375
AK010878	6.52796	6.77475	5.50965	6.25149	6.09367	4.66826	4.60333	4.35065
AK129341	2.10222	2.34913	1.30679	1.95705	0.275678	1.09154	0.848515	0.604287
AU015228	0.1	0.1	0.1	0.1	0.1	0.1	0.1	0.1
AU015836	0.1	0.1	0.1	0.1	0.1	0.1	0.1	0.1
AU018091	0.1	0.1	0.1	0.1	0.1	0.1	0.1	0.1
AU018829	0.1	0.1	0.1	0.1	0.1	0.1	0.1	0.1
AU019823	3.17831	3.26099	3.88855	4.06176	1.71626	4.29371	5.17894	3.59206
AU019990	0.1	0.1	0.1	0.1	0.1	0.1	0.1	0.1
AU021034	1.07859	1.22384	0.458949	0.252841	0.281534	1.53712	2.30218	2.27561
AU021092	1.22601	1.09468	3.29341	2.64587	3.08195	3.44642	1.44739	1.96469
AU022252	2.88936	3.1987	3.52902	2.32043	3.79543	2.91865	2.29625	2.01854
AU022751	0.1	0.1	0.1	0.1	0.1	0.1	0.1	0.1
AU022754	0.167403	0.247688	0.1	0.110781	0.1	0.159742	0.159241	0.142987
AU023762	0.1	0.1	0.1	0.1	0.1	0.1	0.1	0.1
AU023871	0.113168	0.137064	0.140127	0.1	0.110567	0.137472	0.113073	0.135106
AU040320	13.6811	13.8768	14.6497	16.2927	22.0692	12.6596	13.5028	10.5918
AU041133	0.5784	0.495188	0.365629	0.469004	0.1	0.560049	0.535683	0.543568
AV039307	0.295953	0.633735	0.257231	0.346419	0.119337	0.125415	0.234424	0.191073
AV051173	0.1	0.109274	0.231411	0.1	0.114483	0.403312	0.188681	0.1
AV320801	0.1	0.1	0.1	0.1	0.1	0.1	0.148987	0.1
AW011738	1.03743	0.953847	0.625037	0.665906	0.484069	0.704864	0.53724	0.163106
AW046200	0.27193	0.318594	0.3245	0.368479	0.171073	0.47401	0.238669	0.430738
AW112010	0.951821	1.23896	3.70413	2.87238	0.763674	3.4668	2.80924	3.78423
AW146020	1.27849	1.29775	1.11664	1.13226	0.443751	1.63098	1.82716	0.816484
AW146154	1.11254	1.00707	0.95354	0.81809	0.258292	1.23537	1.21543	1.02918
AW209491	5.65032	5.96735	5.27957	5.83792	4.06799	4.11897	3.83855	4.22828
AW549877	16.8704	15.7597	14.0752	14.8543	7.03462	16.3566	21.7897	10.0373
AW551984	6.38069	5.64905	4.72882	6.09418	5.14866	1.89888	1.43988	0.959335
AW554918	1.96957	2.1968	1.64342	1.75677	1.1409	1.5017	1.63077	0.632439
AW555464	24.9778	24.3939	15.6675	16.2142	20.8511	11.3116	7.66651	6.54146
AY026312	0.1	0.1	0.1	0.1	0.1	0.1	0.1	0.1
AY074887	0.294435	0.1	0.1	0.1	0.105376	0.1	0.1	0.100369
AY358078	1.00507	1.26377	1.04165	1.3963	2.21592	0.945825	1.46181	0.450565
AY512915	0.1	0.1	0.1	0.1	0.1	0.1	0.1	0.1
AY512931	0.1	0.1	0.1	0.1	0.1	0.1	0.1	0.1
AY761184	0.1	0.1	0.1	0.1	0.1	0.1	0.1	0.1
AY761185	0.1	0.1	0.1	0.1	0.1	0.1	0.1	0.1
Aaas	6.20612	4.70961	7.44433	8.57039	10.3735	6.90299	7.31043	7.58929
Aacs	13.5328	13.0018	21.5506	23.7006	31.8963	10.8068	10.4278	9.74014
Aadac	0.1	0.1	0.1	0.1	0.1	0.1	0.1	0.1
Aadacl2	0.1	0.1	0.1	0.1	0.1	0.1	0.1	0.1
Aadacl3	0.1	0.1	0.1	0.1	0.1	0.1	0.1	0.1
Aadat	0.203527	0.113538	0.1	0.10334	0.1	0.139222	0.1	0.135201
Aagab	13.5967	13.5259	13.0227	12.5373	16.7662	14.7424	18.2291	14.6828
Aak1	15.1054	15.6626	9.24661	9.69435	7.52407	7.76666	5.54561	2.70982
Aamp	53.3531	55.7163	65.5487	66.0136	94.7845	54.0343	51.2912	64.5535
Aanat	0.340783	0.519158	0.175213	0.133029	0.228584	0.156007	0.1	0.1
Aard	8.2759	11.4838	5.10542	4.90346	6.34221	3.78285	2.29116	2.61892
Aars	39.1665	40.3899	43.7571	44.5464	66.8817	27.0708	25.1933	28.2565
Aars2	6.48132	5.97576	4.33783	4.76795	5.47991	3.64286	2.59619	2.76416
Aarsd1	19.8764	17.7729	20.062	20.0308	24.7232	12.7683	10.601	17.6566
Aasdh	2.67961	2.10656	1.80473	1.94611	1.59976	2.07267	1.9378	1.54983
Aasdhppt	6.62624	6.44355	7.46809	7.84531	5.24057	6.72182	6.48438	3.90458
Aass	0.677384	0.64883	0.277812	0.238993	0.336119	0.528034	0.67834	0.371797
Aatf	3.83567	4.28778	6.46565	7.12974	6.35292	5.25655	4.69227	5.48502
Aatk	93.0989	86.2245	60.1696	64.5802	91.4216	44.8435	64.9537	51.7024
Abat	90.418	93.4301	35.8362	37.7547	44.2063	41.1562	29.2917	18.3679
Abca1	3.20667	2.96489	8.99685	9.43032	4.593	51.4383	89.7037	37.5512
Abca12	0.1	0.1	0.1	0.1	0.1	0.1	0.1	0.1
Abca13	0.1	0.1	0.1	0.1	0.1	0.1	0.1	0.1
Abca14	0.1	0.1	0.1	0.1	0.1	0.1	0.1	0.1
Abca15	0.1	0.1	0.1	0.1	0.1	0.1	0.1	0.1
Abca16	0.1	0.1	0.1	0.1	0.1	0.1	0.1	0.1
Abca17	0.1	0.125019	0.1	0.1	0.1	0.1	0.1	0.1
Abca2	84.6329	81.4693	42.4907	47.3174	71.2926	35.187	48.795	33.6516
Abca3	15.4588	15.0602	14.8891	14.2004	16.7407	13.3841	12.9309	8.45274
Abca4	0.18321	0.184896	0.333121	0.300854	0.176739	0.281732	0.103913	0.1
Abca5	9.4398	8.84725	5.13814	6.03947	3.06794	4.02433	3.85208	1.80342
Abca6	1.03931	0.825078	1.26596	1.37151	0.102477	0.993282	0.408117	0.225475
Abca7	7.62494	7.24862	7.65	8.03589	6.9333	7.78596	6.11587	5.12353
Abca8a	1.72016	1.27129	3.17175	3.20761	0.427891	2.51119	0.590962	0.313045
Abca8b	2.28224	2.13772	1.4239	1.52293	0.397394	1.19393	1.0709	0.422272
Abca9	1.205	1.14927	1.0601	1.03185	0.314457	3.0435	3.3094	1.169
Abcb10	11.4944	10.821	8.50247	8.64104	11.5628	6.34716	6.80163	5.31481
Abcb11	0.1	0.1	0.1	0.1	0.1	0.1	0.1	0.1
Abcb1a	7.32639	7.13867	8.59317	6.76869	2.0217	9.85482	6.57554	2.10013
Abcb1b	1.75022	1.68688	4.01309	3.38593	2.22022	4.07692	4.19419	2.81576
Abcb4	1.11421	1.17047	1.02898	0.73458	0.650623	1.88121	2.03142	1.51831
Abcb5	0.1	0.1	0.1	0.1	0.1	0.1	0.1	0.1
Abcb6	5.90914	5.19182	7.21411	6.29931	10.8777	4.01744	3.38701	3.43655
Abcb7	8.22545	7.66027	5.11126	5.53237	2.55129	5.85805	5.67054	2.66983
Abcb8	15.1326	14.6957	10.0081	11.9695	15.3498	9.03017	10.8798	10.3281
Abcb9	14.0283	14.1023	8.7628	8.37681	11.8284	5.31011	3.3174	3.7511
Abcc1	4.12371	4.0538	5.7646	5.40502	6.68387	5.70178	5.66389	3.29176
Abcc10	3.12501	2.90043	2.42265	2.41565	2.4029	2.24759	2.35881	1.73194
Abcc12	0.704337	0.715818	0.146796	0.28024	0.109166	0.211745	0.315089	0.104901
Abcc2	0.1	0.1	0.1	0.1	0.1	0.1	0.1	0.1
Abcc3	0.381484	0.352001	2.7997	2.23228	4.1452	12.3698	22.1854	14.1062
Abcc4	1.93241	2.0341	3.68221	3.28224	2.55439	3.85263	3.59524	2.18878
Abcc5	36.6292	37.0164	23.5838	21.784	17.6784	24.2286	22.9846	18.6298
Abcc6	0.626191	0.677377	0.29815	0.376651	0.304494	0.405161	0.217454	0.205422
Abcc8	5.51294	5.18226	2.0002	2.07987	2.71566	1.23153	0.484016	0.443303
Abcc9	1.89351	1.87593	1.699	2.30817	1.47799	1.94757	1.18115	0.605487
Abcd1	4.00154	3.76709	5.31088	5.75991	6.6511	7.91253	9.05019	6.11787
Abcd2	9.28357	9.26828	4.67259	3.98842	1.54711	7.33264	9.63018	5.51137
Abcd3	25.6399	23.7461	24.2091	29.5415	17.7432	23.4728	26.7183	18.5981
Abcd4	5.20878	5.05467	5.90252	5.83625	6.05508	6.44932	6.48986	7.44385
Abce1	12.8096	13.5157	17.8608	20.4884	6.44805	14.7493	14.148	7.05602
Abcf1	16.997	19.0119	27.3371	27.1701	27.7063	23.0017	19.6191	19.137
Abcf2	23.113	25.615	25.6526	25.2158	34.7571	17.6835	14.724	13.7058
Abcf3	20.7415	20.2689	17.3399	18.1661	24.2424	12.5866	10.2748	9.30029
Abcg1	12.1482	10.1583	6.81791	7.45557	10.8	25.3698	36.284	23.9476
Abcg2	7.17891	6.93921	15.1109	13.9063	7.53603	12.9566	11.4031	8.33605
Abcg3	0.1	0.1	0.115432	0.180549	0.1	1.14438	1.58771	0.883349
Abcg4	18.8032	16.9662	9.35756	8.699	12.0653	6.46321	4.36883	3.68148
Abcg5	0.1	0.1	0.1	0.1	0.1	0.1	0.1	0.1
Abcg8	0.1	0.1	0.1	0.1	0.1	0.1	0.1	0.1
Abhd1	1.4329	1.14064	0.990943	0.604539	1.20168	1.2203	1.2126	1.82576
Abhd10	9.20269	9.62744	7.5197	7.2686	7.43186	6.74767	8.28739	5.81692
Abhd11	16.0724	15.12	24.0141	25.8929	29.7016	16.2648	13.6424	18.9752
Abhd12	97.4879	99.3439	83.9708	76.7895	123.627	102.831	129.11	156.135
Abhd12b	0.1	0.1	0.1	0.1	0.1	0.1	0.1	0.1
Abhd13	5.51974	4.95459	4.69884	5.02774	3.7399	5.54024	5.71135	3.19045
Abhd14a	12.2736	11.1163	12.6353	11.1587	17.3504	10.2815	9.40957	16.2533
Abhd14b	15.7438	12.5447	10.3692	10.5574	9.03939	14.6222	15.3073	13.4564
Abhd15	0.440423	0.401603	0.982652	2.14756	1.25819	1.21988	1.77684	1.05117
Abhd16a	32.9125	31.961	31.202	29.9354	46.5734	23.7535	19.5542	25.926
Abhd16b	0.1	0.1	0.1	0.1	0.1	0.1	0.1	0.1
Abhd2	8.18284	8.16489	10.5478	8.7194	10.9899	10.9926	8.56709	2.33197
Abhd3	31.3822	30.9384	11.1819	9.43595	12.6806	14.9727	12.4241	14.8613
Abhd4	42.2554	39.6782	50.2641	48.1433	76.7773	61.1864	74.1009	76.2154
Abhd5	8.90175	8.90434	10.9618	12.0976	8.73535	11.3859	11.5406	7.67976
Abhd6	14.5409	14.9822	9.3637	8.57086	10.0029	7.75976	5.55805	7.0776
Abhd8	70.4234	65.421	46.7215	39.617	67.2017	28.9971	15.5694	24.9789
Abi1	20.2424	20.6101	22.7422	23.7195	19.2136	27.925	27.6233	14.1401
Abi2	18.1077	16.9164	11.1212	12.3244	8.88176	9.93713	10.3108	6.0366
Abi3	4.1446	4.09389	6.31088	5.89324	7.51003	10.7971	13.1118	13.6849
Abi3bp	1.11997	0.86584	1.29262	1.80558	0.36571	2.56595	0.860719	0.462238
Abl1	13.9594	13.5408	13.1996	13.9994	17.2123	15.5752	18.9656	11.8416
Abl2	4.15486	4.58974	4.37322	4.36545	4.42854	4.60942	4.88029	2.18713
Ablim1	14.7975	15.3346	12.9621	13.2946	10.0453	13.1793	7.3616	4.68317
Ablim2	30.6464	32.6608	13.9706	14.4464	19.3133	14.1685	20.4684	16.5674
Ablim3	4.10017	3.90508	3.13666	4.0904	2.90362	2.22102	1.06454	0.881789
Abo	0.1	0.1	0.1	0.1	0.1	0.1	0.1	0.1
Abp1	0.1	0.1	0.1	0.1	0.1	0.1	0.1	0.1
Abpa	0.1	0.1	0.1	0.1	0.1	0.1	0.1	0.1
Abpb	0.1	0.1	0.1	0.1	0.1	0.1	0.1	0.1
Abpd	0.1	0.1	0.1	0.1	0.1	0.1	0.1	0.1
Abpe	0.1	0.1	0.1	0.1	0.1	0.1	0.1	0.1
Abpg	0.1	0.1	0.1	0.1	0.1	0.1	0.1	0.1
Abpz	0.1	0.1	0.1	0.1	0.1	0.1	0.1	0.1
Abr	52.3179	49.9059	31.2987	30.4832	41.0725	33.2848	28.9571	19.3066
Abra	0.1	0.1	0.1	0.1	0.1	0.1	0.1	0.1
Abt1	2.84766	2.72039	2.96194	2.76523	3.52313	2.11232	1.82733	1.62494
Abtb1	13.1957	13.8026	11.0397	9.91989	9.78416	10.7782	10.4663	13.2116
Abtb2	6.45911	6.07346	7.41602	6.57094	9.63977	4.97652	5.02435	4.53436
Acaa1a	35.4904	33.4303	29.4828	32.0313	41.1948	32.4649	36.69	51.1166
Acaa1b	0.992775	0.668787	0.927635	5.6545	0.553479	0.623094	0.629134	1.0138
Acaa2	9.69287	10.7345	18.6201	65.2571	11.718	22.5848	20.8733	25.9472
Acaca	6.29801	6.26143	7.3186	8.31235	7.36235	4.59663	5.43851	4.46826
Acacb	1.4861	1.46328	1.02432	4.96961	0.699796	1.04023	1.04393	0.877579
Acad10	0.92161	1.05025	1.43208	1.45614	1.55071	1.32642	1.72485	1.72889
Acad11	6.85413	7.12233	5.44581	9.42601	5.64678	6.78041	7.01985	5.86238
Acad12	1.3892	1.34141	1.3284	1.81657	2.04281	1.75492	1.76412	1.91484
Acad8	6.48497	6.40491	6.21525	7.08204	5.8747	6.79473	7.25622	4.82685
Acad9	8.50186	8.79481	9.19052	8.87775	7.90515	6.41312	5.99017	4.14147
Acadl	23.5277	24.4894	42.0982	77.0877	30.0503	39.1795	40.3793	37.9584
Acadm	12.0942	11.1395	19.2025	60.4488	7.31437	18.1072	21.6688	18.9468
Acads	4.19785	4.40497	9.61539	14.9684	10.6391	13.7365	13.592	18.7934
Acadsb	17.1058	16.3746	12.7765	16.0827	7.57685	16.2439	16.8265	9.88539
Acadvl	24.1058	23.9487	37.1796	79.4256	36.2957	29.4436	32.2331	39.7343
Acan	3.13837	3.12723	1.29428	1.33628	2.53265	2.82839	1.90564	1.52445
Acap1	0.141655	0.136443	0.545023	0.389139	0.440846	0.644634	0.629549	0.368734
Acap2	14.2737	14.0804	10.9359	11.7894	7.83146	13.1401	17.1716	7.93755
Acap3	9.6423	9.63113	12.4164	12.3015	15.2519	10.904	11.0599	9.67742
Acat1	17.3028	18.8947	15.3844	22.5459	12.7935	11.5206	10.555	9.01551
Acat2	28.9189	30.3233	28.7235	33.0725	28.9133	13.5443	12.2329	12.5159
Acat3	2.77305	2.84754	3.45933	4.02623	2.89432	1.76986	2.54725	1.83605
Acbd3	11.0164	10.8242	13.6007	14.1505	8.08305	14.603	14.1952	7.88762
Acbd4	7.97935	7.29858	8.90056	8.61376	9.8677	7.08336	5.77083	7.75181
Acbd5	22.9779	22.4367	15.1667	18.4792	5.26863	18.4659	20.5739	10.9101
Acbd6	18.8598	20.4768	23.9111	22.9175	32.7412	18.2098	15.0004	24.0872
Acbd7	0.989722	0.826113	0.132568	0.427201	0.1	0.1	0.226369	0.42042
Accn1	15.2444	15.6215	10.1716	10.8075	11.8789	6.91373	3.65857	4.16643
Accn2	20.048	20.9883	9.18677	9.719	13.2206	6.40164	4.18588	3.69445
Accn3	0.194457	0.222201	3.15179	2.81409	0.176092	1.85123	0.1	0.1
Accn4	1.90041	2.12592	0.597426	0.967716	0.995493	0.563343	0.518913	0.623298
Accn5	0.1	0.1	0.1	0.1	0.1	0.1	0.1	0.1
Accs	2.12755	1.867	1.96518	2.24913	2.0628	2.91085	5.27344	4.54502
Accsl	0.1	0.1	0.154334	0.128636	0.1	0.1	0.1	0.1
Acd	11.6199	10.7249	14.3955	13.2259	17.7136	11.6714	13.661	14.3925
Ace	5.92418	5.24458	5.58726	7.88795	8.0702	4.45801	3.56269	1.87895
Ace2	0.579994	0.648436	0.395294	0.379122	0.137805	0.609578	0.447279	0.582192
Acer1	0.1	0.1	0.1	0.1	0.1	0.1	0.1	0.1
Acer2	2.2143	2.06116	3.84176	4.10076	3.73019	3.76359	1.11184	0.937432
Acer3	2.48473	3.035	3.8231	3.63243	2.24126	5.09507	5.88848	3.38406
Ache	75.2946	74.1092	36.1168	35.8059	51.965	24.2297	15.1942	24.0179
Acin1	20.2119	21.7041	25.8568	24.7864	24.1118	28.623	23.2959	22.6534
Acly	80.3126	81.7356	62.3234	69.4045	76.6405	40.8471	36.7764	25.6917
Acmsd	0.1	0.1	0.1	0.1	0.1	0.1	0.1	0.1
Acn9	12.8047	13.4969	8.18006	8.20864	5.10514	5.84545	6.48216	5.75081
Acnat1	0.1	0.1	0.1	0.1	0.1	0.1	0.1	0.1
Acnat2	0.1	0.1	0.1	0.1	0.1	0.1	0.1	0.1
Aco1	9.38373	9.25159	11.526	12.925	15.7866	10.9758	12.1812	9.1251
Aco2	88.1179	87.67	62.3133	92.5796	84.2177	45.0243	35.9142	40.6668
Acot1	8.15566	7.44171	11.3042	10.1761	16.5063	13.7144	21.1537	25.0261
Acot10	4.55114	5.26808	9.72727	11.8014	4.47804	7.87048	6.61008	5.35298
Acot11	13.9505	14.3031	7.8279	8.38486	8.99271	10.823	9.41215	5.68098
Acot12	0.1	0.1	0.1	0.129959	0.1	0.1	0.1	0.1
Acot13	37.6672	38.1727	30.2993	33.5143	22.7042	29.6056	22.5524	26.6306
Acot2	4.13416	3.61394	3.86109	6.43643	3.43332	5.27472	6.16205	5.35252
Acot3	0.138932	0.372754	0.1	0.1	0.13259	0.1	0.208025	0.1
Acot4	0.144466	0.109086	0.125078	0.503031	0.261993	0.377913	0.182396	0.208945
Acot5	0.73898	0.806938	0.668611	0.501201	1.0855	1.18819	1.58528	2.37956
Acot6	1.92361	2.07095	1.6728	1.27686	1.27066	1.21627	1.48069	1.10673
Acot7	178.899	175.346	183.25	166.114	266.62	85.0378	73.0561	120.292
Acot8	5.51486	5.01068	8.52679	7.58662	10.7137	7.01582	5.5561	7.66801
Acot9	2.88379	3.04197	5.45184	5.49814	2.36049	4.10022	3.31431	2.40047
Acox1	38.6846	39.2471	40.2961	50.2605	47.0616	38.957	48.5122	32.5868
Acox2	0.1	0.171175	0.1	0.1	0.1	0.1	0.114663	0.236513
Acox3	10.6588	11.3033	10.4202	10.3401	12.8083	14.0193	20.2172	12.4092
Acoxl	0.1	0.1	0.1	0.1	0.1	0.1	0.1	0.1
Acp1	9.7491	9.64091	11.7929	11.8414	7.58145	8.38085	7.08753	5.84747
Acp2	11.9292	11.7276	10.0354	10.228	11.8426	15.6266	19.4804	11.5526
Acp5	0.172158	0.230139	6.72392	8.188	3.85563	38.2701	42.4341	47.4693
Acp6	4.10794	3.78788	4.33029	4.9903	5.2822	4.73874	3.90874	4.54812
Acpl2	2.9859	2.64967	2.08946	2.05412	2.57409	3.14147	1.92243	1.53573
Acpp	0.1	0.159685	6.70113	6.51618	0.202993	3.72234	0.377553	0.163429
Acpt	0.1	0.1	0.1	0.1	0.1	0.1	0.1	0.1
Acr	0.619682	0.630487	0.617005	0.723559	0.483289	0.321075	0.535721	0.182342
Acrbp	3.23335	3.41178	2.53617	1.98047	1.97507	3.24792	3.40626	4.64101
Acrv1	0.1	0.1	0.1	0.1	0.1	0.1	0.1	0.1
Acsbg1	71.6885	70.4341	62.2702	57.9876	99.4398	56.3228	57.6033	53.8597
Acsbg2	0.1	0.1	0.1	0.1	0.1	0.1	0.1	0.1
Acsf2	3.10663	3.06083	1.9574	2.17952	2.1813	4.00066	3.77819	3.29793
Acsf3	7.02582	7.62076	7.07514	9.04499	9.34227	5.57183	5.3411	7.22416
Acsl1	13.7301	12.7051	11.904	36.7634	11.3405	8.98976	10.8658	6.86019
Acsl3	56.8899	54.6539	19.5885	26.0137	10.6701	25.9537	24.5519	13.9412
Acsl4	9.0491	7.76322	10.73	13.3261	3.92682	9.03333	8.92323	4.29267
Acsl5	7.95608	8.16764	15.2566	16.3225	12.2797	15.7727	14.5178	10.9053
Acsl6	73.9214	71.823	37.1052	37.3421	47.7178	26.4943	19.1989	13.5746
Acsm1	0.1	0.1	0.1	0.1	0.1	0.1	0.1	0.1
Acsm2	0.1	0.1	0.1	0.1	0.1	0.1	0.1	0.1
Acsm3	0.112462	0.1	0.356653	2.36613	0.1	0.1	0.1	0.1
Acsm4	0.1	0.1	0.1	0.1	0.1	0.1	0.1	0.1
Acsm5	0.605387	0.554602	0.1	0.1	0.1	0.237308	0.261173	0.107783
Acss1	6.17616	5.97056	4.11857	5.77454	3.55513	6.48383	7.99746	6.80534
Acss2	33.0349	31.291	17.1447	20.2739	22.6789	10.2753	9.59709	8.57844
Acss3	0.964516	0.99529	0.414608	1.75446	0.238772	0.899256	1.15844	0.56272
Acta1	0.629476	1.30496	4.37903	0.781254	1.36109	12.69	1.09131	0.749631
Acta2	4.65047	3.98829	21.2111	21.3123	11.8311	49.2706	9.22605	7.47724
Actb	429.252	418.129	1116.89	919.242	1601.34	1126.38	1464.91	1399.13
Actbl2	0.1	0.1	0.1	0.1	0.1	0.1	0.1	0.1
Actc1	0.1	0.1	0.1	0.1	0.1	0.189506	0.1	0.249299
Actg1	333.455	307.49	677.645	546.68	839.021	573.251	692.067	765.625
Actg2	0.1	0.1	1.02969	0.983979	0.500374	10.0256	0.86503	0.345479
Actl6a	4.86057	5.64312	9.97908	10.3907	10.1513	9.73249	10.6549	9.67941
Actl6b	14.7674	14.5824	9.01648	8.75714	10.2846	5.21893	1.76234	3.5661
Actl7a	0.1	0.1	0.1	0.1	0.1	0.1	0.1	0.1
Actl7b	0.1	0.1	0.1	0.1	0.1	0.1	0.1	0.1
Actl9	0.147065	0.127245	0.1	0.1	0.1	0.141528	0.1	0.1
Actn1	8.2472	7.40017	28.3656	32.2494	40.6686	29.1363	26.2975	14.9038
Actn2	1.27022	1.0003	0.58611	0.55413	0.51238	0.684118	0.125687	0.1
Actn3	0.306975	0.366389	0.52564	0.293077	0.383634	2.39741	0.353225	0.167667
Actn4	22.8868	22.7458	55.6033	59.7867	75.7183	53.1958	47.4784	35.093
Actr10	24.8651	24.2941	20.3201	19.1697	21.4501	14.4379	10.9569	8.29784
Actr1a	67.0036	69.6054	76.3037	77.5362	107.374	57.0364	55.7086	46.7126
Actr1b	74.1306	74.0392	75.4997	73.9825	101.987	50.5631	40.5608	43.3299
Actr2	47.3569	46.2029	55.6682	61.7806	21.5432	72.6671	79.108	40.6828
Actr3	22.3764	23.279	39.29	34.4943	33.5756	43.7372	48.5809	36.5452
Actr3b	15.9237	15.2776	10.6149	9.76039	10.3306	5.84097	4.02789	4.59311
Actr5	1.93352	2.13861	3.16364	3.0255	3.54014	2.55707	2.59165	3.51035
Actr6	7.2189	6.9868	5.09782	5.51566	2.04449	4.81222	5.4463	4.84463
Actr8	13.8519	16.4541	12.1249	13.7657	14.0323	10.016	9.69112	10.2413
Actrt1	0.1	0.1	0.1	0.1	0.1	0.1	0.1	0.1
Actrt2	0.1	0.1	0.1	0.1	0.1	0.1	0.1	0.1
Acvr1	7.02794	6.47733	10.6452	11.1035	12.8913	11.4051	9.56016	7.25489
Acvr1b	13.2753	13.5499	8.95335	9.75811	10.5114	7.71867	7.80055	3.64672
Acvr1c	0.692723	0.604344	0.260644	0.734637	0.1	0.407185	0.543228	0.321955
Acvr2a	3.77563	3.63046	2.73944	3.57074	0.954543	2.75897	2.54381	1.26317
Acvr2b	1.09319	0.738558	0.707567	0.600588	0.667011	0.623187	1.02171	0.288051
Acvrl1	3.48071	3.48979	8.86309	8.3154	10.6756	9.0958	5.60236	4.43764
Acy1	11.0807	10.2713	8.72033	9.57824	14.8866	6.17691	8.23362	13.4071
Acy3	5.01823	4.92398	2.71952	5.07539	7.00691	2.64107	4.37087	4.74296
Acyp1	20.023	16.5872	12.7201	12.315	8.76884	11.3517	10.3334	11.3994
Acyp2	53.3191	47.8512	32.1332	33.6575	25.8411	28.0529	16.1369	20.1532
Ada	0.407223	0.332087	4.23414	4.18419	4.31444	1.71507	1.70567	1.44877
Adad1	0.1	0.1	0.1	0.1	0.1	0.1	0.1	0.1
Adad2	0.1	0.1	0.1	0.1	0.1	0.1	0.1	0.1
Adal	4.35459	4.18857	3.40474	4.33051	3.41716	3.80871	4.09311	2.57274
Adam10	16.3913	16.561	26.4631	27.0401	11.0511	35.8728	36.6315	19.7751
Adam11	24.3142	22.326	14.2251	17.5564	14.6614	10.3249	10.6925	6.20969
Adam12	0.685723	0.482669	3.81031	5.32944	3.12679	11.8247	5.68604	1.31605
Adam15	34.3185	32.0697	55.3677	52.4349	76.9745	52.3836	49.7398	49.5536
Adam17	5.15883	5.05317	9.80683	9.00421	4.80435	19.4103	25.9163	16.0791
Adam18	0.276958	0.279514	0.1	0.159559	0.1	0.146256	0.322727	0.205199
[truncated: 20,463 more rows]

## Sheet: isoform FPKM
gene.symbol	isoform.Symbol	CTR1	CTR2	2DM1	2DM2	2DM3	7DM1	7DM2	7DM3
0610005C13Rik	NR_038166	0.1	0.1	0.1	0.1	0.1	0.1	0.1	0.1
0610005C13Rik	NR_038165	0.1	0.1	0.1	0.1	0.1	0.1	0.133333	0.1
0610007C21Rik	NM_027855	40.3766	34.5102	39.1025	40.9248	43.6726	45.9973	52.8633	71.5432
0610007L01Rik	NM_027854	15.5819	16.5085	15.6607	15.5151	21.677	14.3541	12.9542	9.29872
0610007L01Rik	NM_001081394	0.1	0.1	0.1	0.1	0.1	0.1	0.1	0.1
0610007P08Rik	NM_023507	0.301655	0.36999	0.187332	0.261273	0.162442	0.159365	0.380854	0.1
0610007P08Rik	NM_001013608	3.6508	3.55883	3.0593	3.48402	1.46814	3.84306	4.089	2.14026
0610007P14Rik	NM_021446	29.1653	24.9386	24.7891	26.8251	38.3042	19.0414	14.4586	17.4217
0610007P22Rik	NM_001163718	0.322583	0.1	1.25929	1.14809	1.69067	0.906031	0.517263	2.08505
0610007P22Rik	NM_026676	9.02028	10.1906	10.996	11.0057	12.9906	7.81142	6.55732	8.92241
0610008F07Rik	NR_027970	0.1	0.1	0.1	0.1	0.1	0.1	0.1	0.1
0610009B14Rik	NR_037995	0.551261	0.1	0.1	0.160059	0.1	0.1	0.1	0.140885
0610009B22Rik	NM_025319	16.0444	14.8036	15.9686	14.563	11.3101	15.518	15.4046	15.0584
0610009D07Rik	NM_025323	20.5193	18.4578	27.6299	25.3193	30.5584	21.4898	20.7705	25.7219
0610009L18Rik	NR_038126	4.04136	3.23108	3.08877	2.3663	4.66922	2.17884	4.62751	5.82735
0610009O20Rik	NM_024179	12.2227	11.3292	11.4643	9.96238	13.5321	9.87079	10.1635	9.52092
0610010B08Rik	NM_001177543_1	0.1	0.1	0.1	0.1	0.1	0.1	0.1	0.1
0610010B08Rik	NM_001177543_3	0.1	0.1	0.1	0.1	0.1	0.1	0.1	0.1
0610010B08Rik	NM_001177543	0.1	0.1	0.1	0.1	0.1	0.1	0.1	0.1
0610010B08Rik	NM_001177543_4	0.1	0.1	0.1	0.1	0.1	0.1	0.1	0.1
0610010F05Rik	NM_027860	9.75064	9.30307	8.79204	9.70796	3.08248	6.51773	6.20756	3.46039
0610010K14Rik	NM_001177607	1.24542	1.39255	1.55691	2.16185	4.22275	2.74609	0.701697	1.95216
0610010K14Rik	NM_145758	3.26814	3.02729	3.2508	1.08481	7.80166	4.34995	6.14687	3.79106
0610010K14Rik	NM_001177601	2.56482	3.01629	3.26701	2.90869	3.33212	3.74934	3.4075	9.17172
0610010K14Rik	NM_001177606	2.75321	2.58726	2.47127	0.1	4.50328	1.63209	2.72183	0.291395
0610010K14Rik	NM_001177603	6.43201	4.0122	11.8991	11.8814	15.3969	8.20799	6.50243	14.5271
0610010K14Rik	NM_026757	1.06196	0.75443	3.14849	2.85599	0.1	1.70059	0.1	3.83567
0610010O12Rik	NM_001081365	43.0397	35.6399	40.1442	31.6996	45.871	22.6199	22.3627	32.0628
0610011F06Rik	NM_026686	14.1059	11.9004	10.2038	9.6402	11.1004	8.5127	9.19842	11.9316
0610011L14Rik	NM_026661	9.03661	9.05108	9.07065	9.11	14.1141	6.56402	7.18705	3.45986
0610011L14Rik	NM_001164818	0.958459	0.642315	0.474389	0.286038	1.20051	0.825004	0.1	2.17137
0610012G03Rik	NR_027897	13.3779	11.8701	16.4103	15.4249	23.4696	16.2334	14.3146	22.8154
0610012H03Rik	NM_028747	0.1	0.1	0.1	0.119969	0.1	0.1	0.1	0.1
0610012H03Rik	NM_001159638	0.120894	0.1	0.1	0.1	0.1	0.1	0.167457	0.1
0610030E20Rik	NM_026696	3.82656	4.08354	3.46975	3.79827	2.96435	5.11016	6.12809	2.53286
0610031J06Rik	NM_020003	23.6683	21.0732	38.0357	35.5364	51.8855	93.5342	109.855	132.023
0610037L13Rik	NM_028754	14.2349	13.866	17.5952	15.6245	13.4434	12.7347	10.9738	12.4675
0610037P05Rik	NM_025345	18.4103	14.9752	17.6046	15.9436	17.8976	16.0021	14.6752	16.3552
0610038B21Rik	NR_028125	0.133181	0.213115	0.1	0.225285	0.1	0.341143	0.147973	0.1
0610039K10Rik	NR_028113	0.1	0.1	0.1	0.233168	0.1	0.1	0.1	0.1
0610040B10Rik	NR_027874	5.5523	4.23849	3.4525	4.61004	6.98215	2.29288	4.32767	4.22817
0610040F04Rik	NR_040758	0.571453	0.809471	0.340461	0.318254	0.295541	0.107232	0.1	0.1518
0610040F04Rik	NR_040757	0.1	0.1	0.1	0.1	0.1	0.1	0.1	0.1
0610040J01Rik	NM_029554	1.18814	0.869266	1.52573	1.32405	1.32318	1.90126	1.58386	1.92896
0610043K17Rik	NR_040640	0.178491	0.198434	0.1	0.1	0.1	0.1	0.1	0.1
0910001L09Rik	NM_001081108	25.2658	25.7855	39.5301	35.262	47.0605	38.7783	41.1411	65.7979
1100001G20Rik	NM_183249	0.414654	0.175242	20.5863	4.1752	2.7577	6.58345	0.145925	0.224993
1110001A16Rik	NM_001177402	1.8403	1.50253	0.996539	1.54035	1.19493	1.3478	0.736302	1.26814
1110001A16Rik	NM_001177403	7.65702	5.00934	5.65553	5.11033	6.14254	7.41988	8.11485	7.72647
1110001J03Rik	NM_025363	34.9409	25.406	27.8413	32.8784	31.2409	15.1488	10.4937	24.443
1110002B05Rik	NM_134054	29.5843	25.3822	33.6474	31.5591	23.9739	62.2154	78.7965	66.644
1110002L01Rik	NR_030694	0.636222	0.486122	0.524674	0.579244	0.794301	0.370988	0.470186	0.155296
1110002N22Rik	NM_183275	2.68969	2.28423	3.40891	4.44614	2.48009	3.14308	2.52304	3.56591
1110003E01Rik	NM_133697	35.0768	32.0896	30.6894	30.4124	37.2528	35.8251	35.2565	30.5769
1110004E09Rik	NM_026502	9.18808	9.80347	12.1399	12.1434	14.0236	7.88037	6.04242	8.45737
1110004F10Rik	NM_019772	31.1442	29.2986	41.3561	41.0766	50.6547	33.1403	31.765	35.7238
1110005A03Rik	NM_028865	2.92295	3.24989	4.71751	4.78958	6.25102	5.40542	5.34365	7.17612
1110006O24Rik	NR_027810	0.792975	0.6369	0.501374	0.812878	1.75045	0.742254	0.879001	1.07367
1110007C09Rik	NM_026738	13.2868	11.2585	32.7051	32.6753	44.0927	41.0788	45.9798	70.6312
1110008F13Rik	NM_026124	29.2292	29.0713	50.3118	50.5998	68.3566	53.1502	49.5768	52.9422
1110008J03Rik	NM_029096	5.83525	5.8913	4.36694	4.10599	5.36968	3.17021	1.95643	1.44808
1110008J03Rik	NM_133908	0.903367	1.21745	0.75189	0.739859	1.051	0.455592	0.1	1.76937
1110008L16Rik	NM_025373	1.79514	1.87346	1.85924	2.31698	1.60319	1.581	2.00533	1.3223
1110008P14Rik	NM_198001	68.1138	59.461	84.0547	73.4088	110.598	40.2508	31.1326	54.6409
1110012D08Rik	NM_178066	5.14318	5.323	12.4809	11.3188	13.9519	10.7352	12.2034	10.2837
1110012J17Rik	NM_172963	0.965917	1.36188	2.59897	3.22803	0.559369	1.64037	1.09015	0.915704
1110012J17Rik	NM_001114098	4.1576	3.87779	2.35725	1.75863	3.56862	1.38323	0.557322	0.406982
1110012L19Rik	NM_026787	5.43619	5.23769	7.66897	7.078	6.02698	6.3496	6.03889	8.31642
1110014N23Rik	NM_001081041	16.1069	15.0437	12.8851	13.3261	18.2322	12.0819	13.8856	14.7674
1110017D15Rik	NM_001048005	0.382469	0.278837	0.320081	0.166368	0.1	0.234393	0.11746	0.276976
1110017D15Rik	NM_028624	1.05377	1.2013	0.783232	0.352027	0.731064	2.0529	1.66034	2.90232
1110017F19Rik	NM_001162998	0.1	0.1	0.240181	0.106551	0.103725	0.1	0.115979	0.263753
1110018G07Rik	NM_178065	17.2802	17.458	12.0916	13.6849	14.6517	11.5042	11.4249	6.6113
1110018J18Rik	NM_025370	3.47412	2.96816	4.68652	5.95885	2.91689	6.68305	6.40509	3.35915
1110020A21Rik	NR_027930	0.979128	0.479629	0.31448	0.529253	0.175381	0.446521	0.274238	0.600206
1110020A21Rik	NR_027929	0.1	0.224172	0.212478	0.1	0.125385	0.1	0.1	0.1
1110020G09Rik	NM_001040395	9.49875	7.71727	4.80698	5.16436	4.89627	6.66319	6.78086	4.41358
1110020G09Rik	NM_001085410	9.83806	11.1441	5.73107	4.35719	2.28184	6.43413	6.40899	4.13746
1110021J02Rik	NM_001163741	3.05517	3.00569	2.28218	2.72781	2.25683	2.59191	2.42313	1.03958
1110021J02Rik	NM_026782	5.24663	5.4042	4.90514	4.41589	5.97917	4.54034	2.86653	3.90645
1110021L09Rik	NM_183116	4.466	3.67681	4.7409	4.49169	5.25361	4.79375	4.10663	2.66372
1110028C15Rik	NM_177645	1.57154	1.79609	0.9134	1.14858	0.34629	1.83881	2.26734	1.24125
1110028C15Rik	NM_001122738	0.703036	0.697936	0.889773	0.850521	0.296982	1.0065	0.963443	0.659417
1110031I02Rik	NM_025402	6.04058	5.74934	6.35216	6.53669	7.10978	6.50161	6.30835	8.83261
1110032A03Rik	NM_023483	11.7015	9.97788	8.325	8.7415	5.73496	8.07906	8.01182	9.47916
1110032A04Rik	NM_001164210	0.812263	2.09761	0.1	0.1	0.285611	0.209779	0.1	0.1
1110032A04Rik	NM_133675	3.91572	3.30548	1.68826	1.85026	1.08419	1.16648	0.651692	0.222907
1110032F04Rik	NM_001167996	1.66579	1.41082	2.67641	2.2544	1.09566	0.932252	0.100819	0.268048
1110034A24Rik	NM_027269	2.17311	2.24151	2.65386	2.76246	3.14057	2.13725	2.892	1.67478
1110034B05Rik	NR_004860	2.6835	2.68411	2.86512	3.66783	1.18212	2.80227	2.26132	2.40453
1110034B05Rik	NM_001114102	0.1	0.1	0.13177	0.1	0.158661	0.1	0.1	0.15217
1110034B05Rik	NM_001037742	0.901015	0.816998	1.94052	1.28312	0.626181	1.35944	2.06176	1.81782
1110034G24Rik	NM_028637	4.58215	3.81865	3.75084	3.27805	5.00777	4.48203	3.7884	6.2097
1110036E04Rik	NR_040713	0.1	0.1	0.1	0.1	0.1	0.1	0.1	0.1
1110037F02Rik	NM_001081183	3.7636	4.10677	4.86165	5.01736	3.74333	5.64122	5.93913	2.731
1110038B12Rik	NR_015536	1.11171	0.86707	5.40986	7.49633	11.747	4.62195	3.00262	6.45042
1110038B12Rik	NR_027943	1.31885	1.91176	7.14897	3.67877	2.63016	2.41762	0.724616	5.52708
1110038D17Rik	NM_175133	4.21584	4.26531	5.69585	6.08089	5.7818	6.07058	5.83944	4.21828
1110038F14Rik	NM_054099	9.92387	8.93792	13.6245	14.689	14.7947	13.1711	13.6756	16.7092
1110046J04Rik	NR_040707	2.13765	2.7317	3.06407	2.43445	2.84847	2.08565	1.75003	2.30091
1110049F12Rik	NM_025411	45.5863	44.6683	47.2454	52.8634	89.8839	26.3716	22.3507	32.2445
1110051M20Rik	NM_175123	33.4785	32.5054	21.8504	19.291	25.235	15.6715	11.5779	13.6908
1110054M08Rik	NR_037954	3.60299	3.70294	2.496	2.25729	3.11822	3.67957	3.90507	6.14901
1110054O05Rik	NM_001013577	2.79389	3.02841	3.16657	3.65089	3.7741	3.7597	3.66087	2.76348
1110057K04Rik	NM_001167767	6.27882	4.40183	4.62371	6.17239	3.95221	4.88666	3.56378	1.05652
1110057K04Rik	NM_001167768	4.11312	2.5806	2.16877	2.39553	0.582176	1.90772	0.884648	2.88504
1110057K04Rik	NM_172401	8.15428	9.68617	9.40249	7.8531	10.157	8.63228	11.6312	8.99135
1110058L19Rik	NM_026503	18.1397	17.697	15.5096	15.6329	10.569	16.7752	17.308	24.8391
1110059E24Rik	NM_025423	11.603	11.731	11.4961	11.792	5.44345	10.1559	8.70354	9.12008
1110059G10Rik	NM_025419	1.67975	1.80194	1.98824	2.27758	1.02995	2.1456	2.10086	1.64899
1110059M19Rik	NM_026841	0.1	0.149586	0.1	0.162692	0.222396	0.16689	0.157097	0.166816
1110065P20Rik	NM_001142727	26.1391	22.056	25.4658	19.7806	34.2628	20.515	18.0377	31.1808
1110067D22Rik	NM_173752	12.7511	12.2287	10.4599	12.7779	7.80188	8.9891	7.65822	4.9372
1190002F15Rik	NR_037956	0.1	0.1	0.1	0.1	0.1	0.1	0.1	0.1
1190002F15Rik	NR_037955	0.1	0.1	0.1	0.1	0.1	0.1	0.15221	0.1
1190002H23Rik	NM_025427	7.83948	6.95287	19.5769	26.1786	14.9523	13.1639	14.0997	19.33
1190002N15Rik	NM_001033145	6.62734	6.56705	3.73349	4.00936	2.06621	5.82153	6.26455	4.36803
1190003J15Rik	NM_029821	0.113769	0.1	2.20864	2.06777	3.15586	1.1265	1.3469	1.84666
1190003K10Rik	NM_001195435	0.1	0.1	0.1	0.1	0.1	0.1	0.1	0.1
1190005F20Rik	NM_026876	6.48473	5.56546	6.08792	6.74072	4.65491	7.65334	6.98959	5.49415
1190005I06Rik	NM_197988	6.71633	7.01702	3.01886	4.52525	5.23269	4.79581	6.03139	9.10703
1190007F08Rik	NM_001163721	6.1732	6.03951	5.55593	4.59611	7.98381	6.05253	5.56588	6.0217
1190007F08Rik	NM_001163722	1.27573	1.69755	1.08332	1.43884	1.65461	1.09196	0.846369	0.916168
1190007I07Rik	NM_001135569	0.207616	0.134413	0.1	0.1	0.20691	0.1	0.1	0.1
1190007I07Rik	NM_001135567	3.99252	2.65657	3.26567	2.23289	3.56474	2.33773	2.1886	3.16858
1190007I07Rik	NM_001135568	0.662712	0.632994	0.297615	0.525544	1.07136	0.234105	0.643767	0.1
1200009I06Rik	NM_028807	2.13271	2.13179	1.20705	0.8524	1.41061	2.23525	2.2838	1.5764
1200011I18Rik	NM_026177	5.04376	5.06374	4.37011	5.08654	3.48251	4.4833	4.77587	2.36549
1200011M11Rik	NM_024262	3.48913	3.32048	3.96336	3.3478	5.10474	3.65697	3.66721	2.61481
1200014J11Rik	NM_025818	2.88173	3.01529	3.19214	3.16599	2.33697	3.51449	3.35104	1.85777
1200016B10Rik	NM_025819	1.72524	1.71326	1.89181	2.14162	1.00291	2.30055	2.08459	1.64841
1300001I01Rik	NM_001081158	18.7382	19.1355	17.5827	21.8368	24.2502	12.8722	12.4118	8.14914
1300002E11Rik	NR_037958	0.1	0.1	2.37143	0.1	0.853297	0.796613	3.97794	0.372798
1300002E11Rik	NR_037957	1.27717	1.37117	1.28623	1.13235	0.536279	1.43693	0.993716	0.838326
1300002K09Rik	NM_028788	0.1	0.1	0.417774	0.376957	0.544745	4.25556	7.30234	3.74298
1300010F03Rik	NM_027906	9.11566	9.66775	7.72616	8.55211	7.05617	6.97294	7.15833	4.5256
1300010F03Rik	NM_173758	1.12477	0.838075	1.53614	2.10751	1.64494	1.85324	2.80959	1.67328
1300014I06Rik	NM_025831	4.5757	3.81508	12.1479	12.1486	20.7072	13.3524	14.0942	20.929
1300015D01Rik	NR_040321	0.254288	0.217903	0.221597	0.695783	0.1	0.1	0.1	0.1
1300017J02Rik	NM_027918	0.1	0.1	0.102304	0.1	0.1	0.116581	0.1	0.1
1300018I17Rik	NM_028200	13.1	12.9274	10.1495	9.22045	12.3309	9.40736	8.97248	8.40857
1300018J18Rik	NM_027905	10.2068	9.12671	8.27291	9.41429	12.0209	6.43762	8.51321	8.36797
1500001M20Rik	NM_026894	4.2341	4.37105	5.91779	5.12032	4.21615	3.46707	2.91809	3.82491
1500002O10Rik	NR_040496	0.1	0.1	0.151814	0.159941	0.574674	0.364857	0.1	0.1
1500002O20Rik	NM_028047	10.052	11.0831	13.2703	12.9822	17.6421	9.88307	10.5515	13.736
1500003O03Rik	NM_019769	61.2092	61.5634	63.7181	69.8921	77.8314	48.625	40.229	27.9198
1500004A13Rik	NR_015498	2.58851	2.55975	1.96885	1.93996	2.26179	1.64818	1.73115	0.810296
1500009C09Rik	NR_037697	0.1	0.1	0.1	0.1	0.1	0.158639	0.1	0.1
1500009C09Rik	NR_037698	24.9733	28.9548	11.6699	7.42569	12.0473	8.61512	4.6245	7.79298
1500009L16Rik	NM_001145198	8.19463	7.61459	5.79825	5.52187	6.05397	6.78174	4.66147	5.28056
1500010J02Rik	NM_001143790	4.17535	2.58817	1.5249	3.16963	5.78925	3.07847	3.18899	3.06599
1500010J02Rik	NR_026565	0.62235	1.55029	0.831336	1.45925	1.26803	0.791692	0.620394	0.1
1500010J02Rik	NM_001013256	1.59241	1.86862	4.21576	1.48761	1.61511	1.95892	2.9505	2.87735
1500011B03Rik	NR_027817	32.4991	36.2169	26.5795	26.9996	25.0215	12.4158	13.8719	9.43305
1500011B03Rik	NR_027818	0.974347	1.04121	0.649091	1.11002	2.01912	0.318585	0.718511	0.212603
1500011H22Rik	NM_026883	23.1404	23.215	19.1213	18.9626	19.8702	14.3017	11.7451	17.8007
1500011K16Rik	NR_015476	1.3513	0.1	0.1	2.56253	0.686023	0.1	1.44549	2.44422
1500012F01Rik	NM_001081005	21.9054	21.936	31.4448	29.5101	30.8073	25.6599	21.8315	30.5942
1500015A07Rik	NR_029432	2.22146	1.36003	2.10553	1.96695	1.78502	1.52756	1.15298	1.51217
1500015O10Rik	NM_024283	5.51141	3.29245	3.87668	2.92843	2.19971	19.2966	14.137	24.1004
1500016L03Rik	NR_038057	5.23846	3.98033	1.48529	1.79616	3.62369	1.96849	0.247315	0.471735
1500017E21Rik	NR_033510	0.248692	0.1	0.1	0.197707	0.479359	0.573096	0.196506	0.612733
1500031L02Rik	NM_025892	13.5511	13.2533	11.0023	10.914	8.31711	9.49492	5.45903	5.84883
1500032L24Rik	NM_026914	128.105	120.057	150.813	129.951	208.009	116.954	81.7961	134.549
1520402A15Rik	NM_026547	4.91287	5.16208	4.60785	3.83045	4.64342	3.07665	3.44468	1.88917
1600002D24Rik	NR_040485	0.1	0.1	0.1	0.1	0.1	0.1	0.1	0.1
1600002D24Rik	NR_040484	0.1	0.1	0.1	0.1	0.1	0.1	0.1	0.1
1600002H07Rik	NM_028056	3.14984	2.40063	3.05164	3.3349	3.24574	3.16562	2.53865	3.0162
1600002K03Rik	NM_027207	3.1243	2.52741	6.64165	6.11772	6.71762	6.70871	7.39496	9.01002
1600010M07Rik	NR_037959	0.1	0.1	0.115551	0.1	0.295777	0.457031	0.684342	0.570031
1600012F09Rik	NM_025904	3.56661	3.6921	4.41981	4.43804	2.3506	4.07199	5.16299	3.37208
1600012H06Rik	NM_001083880	0.1	0.14715	0.1	0.173478	0.1	0.322214	0.515443	0.1
1600012H06Rik	NM_001083881	0.955949	0.516019	0.431642	0.336952	0.64125	0.644871	2.65285	0.308539
1600012H06Rik	NM_001083882	4.27977	4.70917	6.33236	6.03285	5.03541	6.75858	4.07299	6.6883
1600012H06Rik	NM_026451	1.98003	1.84903	2.31657	3.43626	2.69051	3.60423	4.98821	1.66639
1600014C10Rik	NM_028166	7.35062	7.25456	7.28228	5.68249	10.4714	8.00409	8.84313	0.954498
1600014C10Rik	NM_001085385	0.469871	0.65492	1.38161	2.70697	1.86292	2.32677	1.15503	5.96731
1600014C23Rik	NM_028164	0.269869	0.154344	0.1	0.1	0.160674	0.1	0.1	0.1
1600014K23Rik	NM_028046	0.1	0.1	0.1	0.1	0.1	0.1	0.1	0.1
1600015I10Rik	NM_001081273	0.1	0.1	0.1	0.1	0.1	0.1	0.1	0.1
1600016N20Rik	NM_028050	0.104165	0.1	0.1	0.133348	0.1	0.15318	0.156122	0.112289
1600019K03Rik	NR_040481	0.1	0.1	0.1	0.1	0.1	0.1	0.1	0.1
1600020E01Rik	NR_037960	1.82812	2.65431	2.21003	2.50853	2.16077	2.29008	3.17052	1.4292
1600020E01Rik	NR_037961	2.16871	1.26938	1.41323	1.70516	0.949918	2.74049	1.79281	3.76857
1600021P15Rik	NM_177718	6.30777	6.57624	5.60992	6.28619	6.34488	5.04351	4.92713	3.63006
1600025M17Rik	NR_038168	0.1	0.1	0.1	0.1	0.1	0.1	0.1	0.1
1600027N09Rik	NM_028479	3.36083	3.35615	4.05395	4.01543	4.3446	4.94597	4.52581	5.28058
1600029D21Rik	NM_029639	0.1	0.1	2.13824	0.39342	0.260934	0.1	0.325146	0.174751
1600029I14Rik	NR_028123	0.134784	0.154105	0.1	0.1	0.1	0.1	0.268268	0.208685
1600029O15Rik	NR_033522	0.1	0.1	0.1	0.1	0.1	0.1	0.1	0.1
1700001C02Rik	NM_029285	0.378924	0.761318	0.115354	0.119693	0.342047	0.304374	0.545376	1.04509
1700001C19Rik	NM_001172091	0.1	0.1	0.1	0.1	0.1	0.1	0.221984	0.1
1700001C19Rik	NM_029296	0.1	0.1	0.1	0.1	0.1	0.1	0.1	0.1
1700001F09Rik	NM_027940	0.203696	0.1	0.11637	0.1	0.1	0.1	0.1	0.1
1700001G11Rik	NR_038077	0.515309	0.17409	0.19839	0.19076	0.463145	0.422167	0.154124	0.309525
1700001G17Rik	NR_033199	0.381591	0.247799	0.26243	0.272093	0.430074	0.193997	0.1	0.1
1700001J03Rik	NM_001008547	0.276117	0.423971	0.245693	0.670072	0.1	0.1	0.24457	0.230723
1700001J11Rik	NR_033613	0.1	0.114826	0.164981	0.1	0.109809	0.1	0.128452	0.1
1700001K19Rik	NM_025488	0.581486	0.643047	0.427047	0.408031	0.24628	0.156842	0.1	0.22538
1700001K23Rik	NR_036590	0.1	0.1	0.1	0.1	0.238466	0.137722	0.1	0.1
1700001L05Rik	NR_027980	0.601803	0.264144	0.753409	1.01082	0.33119	0.820208	0.38887	0.191502
1700001L19Rik	NM_027035	1.43155	1.32631	0.934819	0.698478	0.666487	0.487651	0.402043	0.732901
1700001O22Rik	NR_028486	0.212863	0.145326	0.229615	0.115861	0.459751	0.206257	0.812684	0.278263
1700001O22Rik	NR_028487	0.1	0.1	0.1	0.1	0.1	0.1	0.1	0.142893
1700001O22Rik	NM_198000	1.10513	1.27231	0.435656	0.922372	1.19122	0.376385	0.152728	0.388855
1700001P01Rik	NM_028156	0.1	0.1	0.1	0.310829	0.1	0.104791	0.1	0.438469
1700003E16Rik	NM_027948	4.4353	4.4033	3.42216	3.30877	5.0401	2.23565	1.32372	3.06493
1700003F12Rik	NM_029305	0.497801	0.549109	0.828864	0.364509	0.451877	1.19289	1.48218	3.72175
1700003G13Rik	NR_040720	0.1	0.1	0.1	0.1	0.1	0.1	0.1	0.1
1700003G18Rik	NR_029433	0.1	0.1	0.1	0.1	0.1	0.104986	0.1	0.1
1700003H04Rik	NR_015460	0.1	0.1	0.1	0.1	0.1	0.1	0.1	0.1
1700003L19Rik	NR_040507	0.1	0.1	0.1	0.1	0.1	0.1	0.1	0.1
1700003M02Rik	NM_027041	0.523872	0.277606	0.743534	0.469579	0.238221	0.466202	0.320908	0.581159
1700003M07Rik	NR_040648	1.03354	1.76155	0.364391	0.386474	0.216242	0.407809	0.435408	0.1
1700003M07Rik	NR_040647	2.31007	2.41125	1.02165	0.944362	1.08529	0.836644	0.570053	1.13564
1700006A11Rik	NM_027939	0.1	0.1	0.1	0.1	0.1	0.1	0.1	0.1
1700006E09Rik	NM_029287	0.1	0.1	0.1	0.1	0.1	0.1	0.1	0.1
1700007B14Rik	NM_001164235	0.1	0.1	0.1	0.1	0.1	0.1	0.1	0.1
1700007B14Rik	NM_027944	0.1	0.1	0.1	0.1	0.1	0.1	0.1	0.1
1700007E06Rik	NM_001162880	0.1	0.1	0.1	0.1	0.1	0.1	0.1	0.1
1700007E06Rik	NM_001162882	0.1	0.1	0.1	0.1	0.1	0.1	0.1	0.1
1700007F19Rik	NR_040538	0.1	0.162964	0.1	0.1	0.1	0.1	0.1	0.1
1700007G11Rik	NM_001024614	0.492996	0.230171	0.1	0.291128	0.1	0.56038	0.706924	0.951475
1700007I08Rik	NM_001171640	0.650563	0.65869	0.418891	0.251785	0.103184	0.33018	0.1	0.116121
1700007K09Rik	NM_027037	0.1	0.178001	0.122734	0.322673	0.1	0.1	0.1	0.105408
1700007K13Rik	NM_027040	3.88451	3.32634	2.06645	0.919379	1.50089	3.91131	3.74815	5.20564
1700007P06Rik	NR_040554	0.1	0.1	0.1	0.1	0.1	0.1	0.1	0.1
1700008A04Rik	NM_027050	0.1	0.1	0.1	0.1	0.1	0.1	0.1	0.1
1700008F21Rik	NM_029292	0.1	0.123784	0.1	0.1	0.1	0.1	0.1	0.1
1700008F21Rik	NM_001168369	0.1	0.1	0.1	0.1	0.1	0.1	0.1	0.1
1700008I05Rik	NM_027952	0.1	0.1	0.1	0.1	0.1	0.1	0.1	0.1
1700008J07Rik	NR_024331	0.476521	0.327793	0.345134	0.33908	0.893717	0.349918	0.725606	0.343481
1700008K24Rik	NR_038141	0.1	0.1	0.1	0.1	0.159986	0.1	0.1	0.1
1700008K24Rik	NR_038145	0.1	0.1	0.1	0.1	0.1	0.1	0.1	0.1
1700008K24Rik	NR_038144	0.1	0.1	0.177327	0.1	0.1	0.1	0.1	0.1
1700008K24Rik	NR_038143	0.1	0.1	0.1	0.1	0.1	0.1	0.1	0.1
1700008K24Rik	NR_038142	0.1	0.1	0.1	0.1	0.1	0.1	0.1	0.1
1700008O03Rik	NM_027049	0.458053	0.680883	0.212272	0.263863	0.289317	0.374173	0.640912	1.14515
1700008P02Rik	NM_027048	0.1	0.1	0.1	0.1	0.1	0.1	0.1	0.1
1700008P20Rik	NM_001163810	0.1	0.1	0.135707	0.138824	0.128694	0.1	0.293047	0.115942
1700009J07Rik	NR_015547	0.1	0.1	0.1	0.125972	0.1	0.1	0.1	0.1
1700009N14Rik	NM_001081095	0.1	0.1	0.1	0.1	0.1	0.1	0.1	0.1
1700009P17Rik	NM_001081275	2.64702	2.2165	2.03067	1.34145	2.09652	3.51798	3.96287	7.13124
1700010B08Rik	NM_029308	0.1	0.1	0.1	0.1	0.1	0.1	0.1	0.1
1700010D01Rik	NM_029590	0.1	0.1	0.1	0.1	0.1	0.1	0.1	0.1
1700010I02Rik	NR_040587	0.1	0.1	0.1	0.1	0.1	0.1	0.1	0.1
1700010I14Rik	NM_025851	0.528709	0.376439	0.511998	0.703555	0.265876	0.573395	0.813543	0.736629
1700010J16Rik	NR_040579	0.1	0.1	0.1	0.1	0.1	0.1	0.1	0.1
1700010K23Rik	NR_040512	0.1	0.1	0.1	0.1	0.1	0.1	0.1	0.1
1700010M22Rik	NM_025490	0.1	0.1	0.1	0.1	0.1	0.1	0.1	0.1
1700011A15Rik	NM_025487	0.1	0.1	0.1	0.1	0.1	0.1	0.1	0.1
1700011E24Rik	NM_029298	0.1	0.1	0.1	0.1	0.1	0.1	0.1	0.1
1700011F03Rik	NM_028825	0.1	0.1	0.1	0.1	0.1	0.1	0.1	0.1
1700011F14Rik	NM_029372	0.360551	0.136157	0.459839	0.744294	0.1	0.127007	0.1	0.1
1700011H14Rik	NM_025956	0.1	0.1	0.1	0.1	0.1	0.1	0.1	0.1
1700011I03Rik	NM_029290	0.1	0.315181	0.301221	0.417824	0.1	0.117248	0.1	0.1
1700011L22Rik	NM_026315	0.1	0.1	0.168305	0.1	0.1	0.1	0.111602	0.1
1700011M02Rik	NM_001243285	0.1	0.1	0.1	0.1	0.1	0.1	0.1	0.1
1700012A03Rik	NM_029587	0.1	0.1	0.1	0.1	0.1	0.1	0.1	0.1
1700012A16Rik	NM_001033162	1.07266	1.10332	0.694752	0.827703	0.38717	0.748536	1.67608	1.51777
1700012B07Rik	NM_027038	0.1	0.1	0.1	0.1	0.1	0.1	0.1	0.1
1700012B07Rik	NM_001162428	0.1	0.1	0.1	0.1	0.1	0.1	0.1	0.1
1700012B09Rik	NM_029306	1.13136	0.645929	0.572198	0.503199	0.918079	0.590795	0.301483	0.872634
1700012B15Rik	NR_015551	7.13873	6.06429	6.78004	4.8787	7.11384	4.76483	6.94116	5.88582
1700012D14Rik	NR_015573	0.442616	0.125684	0.132603	0.276071	0.264653	0.234687	0.440932	0.334705
1700012L04Rik	NM_029588	0.1	0.1	0.1	0.1	0.1	0.1	0.1	0.1
1700012P22Rik	NM_027056	0.1	0.208842	0.1	0.1	0.1	0.1	0.115983	0.302798
1700013D24Rik	NM_001177502	0.1	0.1	0.1	0.1	0.1	0.1	0.1	0.1
1700013F07Rik	NM_029314	0.113101	0.186937	0.102866	0.156259	0.153193	0.177814	0.1	0.20769
1700013G24Rik	NM_027063	0.1	0.1	0.1	0.1	0.1	0.1	0.1	0.1
1700013H16Rik	NM_001200013	0.1	0.1	0.1	0.1	0.1	0.1	0.1	0.1
1700013N18Rik	NR_003639	0.1	0.1	0.1	0.1	0.1	0.1	0.1	0.1
1700014N06Rik	NM_027067	0.1	0.1	0.1	0.1	0.1	0.1	0.1	0.1
1700015E13Rik	NM_001039593	0.1	0.190902	0.100222	0.208983	0.1	0.1	0.1	0.1
1700015F17Rik	NM_001200025	0.1	0.1	0.10661	0.1	0.1	0.1	0.1	0.1
1700015G11Rik	NM_001195601	0.1	0.1	0.1	0.1	0.1	0.1	0.1	0.1
1700016C15Rik	NM_027077	0.1	0.1	0.1	0.1	0.1	0.1	0.1	0.1
1700016D06Rik	NM_024271	0.1	0.1	0.1	0.1	0.1	0.1	0.1	0.1
1700016H13Rik	NM_028824	0.1	0.1	0.1	0.1	0.1	0.1	0.1	0.1
1700016H13Rik	NM_001163550	0.1	0.1	0.1	0.1	0.1	0.1	0.1	0.1
1700016K19Rik	NM_198637	0.580373	0.677142	0.269321	0.39259	0.863974	0.438117	0.746213	1.03153
1700016L21Rik	NR_040460	0.1	0.1	0.1	0.1	0.1	0.1	0.1	0.1
1700016M24Rik	NM_001177437	0.1	0.1	0.1	0.1	0.1	0.1	0.1	0.23341
1700016P04Rik	NR_038149	0.1	0.1	0.1	0.1	0.1	0.1	0.1	0.1
1700017B05Rik	NM_028820	1.74048	1.7149	4.66932	4.30918	6.57343	10.2177	12.5386	9.06829
1700017D01Rik	NM_027058	0.1	0.1	0.1	0.1	0.1	0.1	0.1	0.1
1700017G19Rik	NR_040445	0.1	0.1	0.1	0.1	0.1	0.1	0.1	0.1
1700017J07Rik	NR_040326	0.1	0.1	0.1	0.1	0.1	0.1	0.1	0.1
1700017N19Rik	NM_001081246	0.1	0.1	0.1	0.1	0.1	0.1	0.1	0.1
1700018A04Rik	NR_029439	0.1	0.1	0.1	0.1	0.1	0.1	0.1	0.1
1700018A14Rik	NM_001145259	0.181785	0.211166	0.110053	0.17156	0.1	0.1	0.1	0.1
1700018B08Rik	NM_029597	0.1	0.1	0.1	0.1	0.1	0.1	0.1	0.1
1700018B24Rik	NR_003617	0.1	0.1	0.1	0.1	0.1	0.1	0.1	0.1
1700018C11Rik	NM_029324	0.1	0.1	0.1	0.1	0.1	0.1	0.1	0.1
1700018F24Rik	NM_027069	0.1	0.1	0.1	0.1	0.1	0.1	0.1	0.1
1700018L02Rik	NR_028360	2.07357	2.19858	1.9523	2.53441	3.0833	1.54169	1.60848	1.20252
1700018L24Rik	NM_029326	0.1	0.1	0.1	0.1	0.1	0.1	0.136663	0.1
1700019A02Rik	NM_027070	0.1	0.1	0.1	0.1	0.1	0.1	0.1	0.1
1700019B03Rik	NM_029598	0.1	0.1	0.1	0.1	0.1	0.1	0.1	0.1
1700019D03Rik	NM_144953	2.0508	1.98173	0.958879	1.13249	0.419996	1.06959	0.138993	0.225262
1700019E08Rik	NR_040497	0.1	0.1	0.1	0.1	0.1	0.1	0.1	0.1
1700019E19Rik	NM_029601	0.1	0.1	0.1	0.1	0.1	0.1	0.368012	0.1
1700019E19Rik	NM_001199843	9.52994	8.43798	13.9383	15.9753	16.6161	12.1234	11.0295	13.8839
1700019G17Rik	NM_029331	2.3572	2.26257	0.940902	0.906452	1.54199	1.32061	1.15617	0.912824
1700019G17Rik	NM_001145895	0.347221	0.491373	0.1	0.544254	0.1	0.418896	0.355846	0.779239
1700019G24Rik	NR_040255	0.149584	0.124936	0.1	0.1	0.1	0.1	0.10264	0.174518
1700019L03Rik	NM_025619	0.336458	0.329705	0.167873	0.174602	0.294688	0.247608	0.276608	0.493665
1700019M22Rik	NM_027076	0.1	0.1	0.1	0.1	0.1	0.1	0.1	0.1
1700019N12Rik	NM_001039494	1.08104	0.770678	1.58667	1.06144	0.980175	0.656982	0.126424	0.526435
1700019N19Rik	NM_026208	0.1	0.1	0.1	0.1	0.1	0.1	0.1	0.1
1700019O17Rik	NM_027966	0.1	0.1	0.1	0.1	0.1	0.1	0.1	0.1
1700020A23Rik	NM_001163483	0.304221	0.329339	0.218577	0.1	0.1	0.1	0.400943	0.1
1700020A23Rik	NM_029375	0.1	0.1	0.1	0.355427	0.302347	0.1	0.1	0.1
1700020C07Rik	NM_029370	0.1	0.1	0.1	0.104251	0.1	0.525656	0.977605	0.109185
1700020D05Rik	NM_023781	1.09427	1.00885	0.411641	0.429738	0.342478	0.6603	1.32488	0.61605
1700020I14Rik	NR_027832	31.2502	26.7539	16.486	17.7468	8.70079	13.1014	9.19792	2.22107
1700020I14Rik	NR_015473	12.9325	16.8835	5.0878	5.88766	0.1	5.77933	5.47672	3.71985
1700020L24Rik	NM_025492	2.25768	2.14061	2.59462	2.51228	2.03668	2.72756	1.02391	2.26808
1700020M21Rik	NR_040742	0.1	0.1	0.1	0.1	0.1	0.1	0.1	0.1
1700020N01Rik	NR_027968	0.1	0.1	0.1	0.1	0.1	0.1	0.1	0.33065
1700020N18Rik	NR_026924	0.1	0.1	0.1	0.1	0.1	0.1	0.1	0.1
1700020O03Rik	NM_027405	8.43635	7.71685	8.02424	8.97749	10.2222	6.75859	9.07172	4.68943
1700021C14Rik	NM_029801	1.81484	1.53768	2.30694	1.42957	2.20744	1.4053	1.44361	2.77207
1700021F05Rik	NM_026411	13.2883	13.3991	16.088	18.1016	11.3066	10.1839	9.10705	10.0621
1700021F07Rik	NM_028158	0.1	0.1	0.1	0.1	0.1	0.1	0.1	0.1
1700021K19Rik	NM_172615	9.68084	6.77146	9.3426	7.04292	12.6125	8.85647	11.1123	8.33163
1700021K19Rik	NM_001200038	6.84486	10.0527	4.14942	6.56268	7.85972	3.88626	2.59087	1.94389
1700022A21Rik	NR_003953	0.1	0.1	0.1	0.1	0.1	0.1	0.1	0.1
1700022E09Rik	NR_040568	0.1	0.1	0.1	0.1	0.1	0.1	0.1	0.1
1700022I11Rik	NM_026088	0.1	0.1	0.1	0.1	0.1	0.1	0.1	0.1
1700022P22Rik	NM_029336	0.372591	0.156557	0.1	0.1	0.167565	0.1	0.274675	0.245254
1700023A16Rik	NM_027059	0.1	0.1	0.1	0.1	0.1	0.1	0.1	0.1
1700023E05Rik	NM_027970	0.139926	0.1	0.1	0.1	0.1	0.1	0.102496	0.116788
1700023F02Rik	NR_038039	0.1	0.1	0.1	0.124961	0.1	0.1	0.1	0.1
1700023I07Rik	NR_033731	0.1	0.1	0.1	0.1	0.1	0.1	0.1	0.1
1700023L04Rik	NR_040263	0.417014	0.1	0.1	0.340563	0.234728	0.555857	0.465474	0.79457
1700023L04Rik	NR_040264	0.1	0.225878	0.531585	0.1	0.1	0.1	0.1	0.1
1700024G13Rik	NM_001034037	0.453584	0.391304	0.1	0.1	0.1	0.353532	0.158452	0.182872
1700024P03Rik	NR_040508	0.1	0.1	0.1	0.1	0.1	0.1	0.1	0.1
1700024P04Rik	NM_027064	0.1	0.1	0.1	0.1	0.1	0.1	0.1	0.1
1700024P16Rik	NM_001162980	0.1	0.1	0.1	0.137225	0.1	0.1	0.1	0.1
1700025B11Rik	NR_040310	0.1	0.1	0.1	0.1	0.1	0.1	0.1	0.1
1700025C18Rik	NR_033448	0.1	0.1	0.1	0.1	0.1	0.1	0.1	0.1
1700025E21Rik	NM_027073	0.1	0.105283	0.113492	0.1	0.1	0.1	0.1	0.1
1700025E21Rik	NM_029373	0.1	0.1	0.1	0.121744	0.119714	0.1	0.1	0.151573
1700025F22Rik	NM_027074	0.1	0.1	0.1	0.1	0.1	0.1	0.1	0.1
1700025F24Rik	NR_040578	0.1	0.113372	0.1	0.1	0.1	0.1	0.1	0.1
1700025G04Rik	NM_197990	6.68358	6.76967	6.02764	6.17786	4.76314	4.80732	3.87385	2.67303
1700025K23Rik	NM_183254	6.42462	4.87262	4.16206	5.54788	3.21987	5.71559	5.8963	8.26339
1700025M24Rik	NR_040687	0.1	0.1	0.1	0.1	0.1	0.1	0.1	0.1
1700025M24Rik	NR_040688	0.1	0.1	0.1	0.1	0.1	0.1	0.1	0.1
1700025M24Rik	NR_040689	0.1	0.1	0.1	0.1	0.1	0.1	0.1	0.1
1700025N23Rik	NR_040523	0.1	0.1	0.1	0.1	0.1	0.1	0.1	0.1
1700026D08Rik	NM_029335	0.475788	0.562244	0.1	0.1	0.1	0.659271	0.39223	0.822218
1700026D11Rik	NR_028286	0.1	0.1	0.1	0.1	0.1	0.1	0.1	0.1
1700026J04Rik	NM_027967	0.172903	0.132919	0.130197	0.147952	0.1	0.262917	0.192207	0.251088
1700026L06Rik	NM_027283	0.359252	0.464423	0.1621	0.396046	0.483242	1.13263	1.32492	1.55387
1700027A15Rik	NR_038002	0.1	0.1	0.1	0.1	0.1	0.1	0.1	0.1
1700027A15Rik	NR_038001	0.1	0.1	0.1	0.1	0.1	0.1	0.1	0.1
1700027A23Rik	NM_001200028	0.1	0.1	0.1	0.1	0.1	0.1	0.1	0.1
1700027A23Rik	NM_029604	0.672807	0.460144	0.439241	0.652177	0.52907	0.482079	0.379585	1.01448
1700027D21Rik	NM_029661	0.212089	0.1	0.1	0.116759	0.1	0.1	0.1	0.1
1700027F09Rik	NR_040681	0.1	0.1	0.1	0.1	0.1	0.1	0.1	0.1
1700027H10Rik	NR_040594	0.1	0.1	0.1	0.1	0.1	0.1	0.1	0.122941
1700027I24Rik	NR_040741	0.1	0.1	0.1	0.1	0.1	0.1	0.1	0.1
1700027J07Rik	NR_040581	0.1	0.1	0.1	0.1	0.1	0.1	0.1	0.1
1700027L20Rik	NM_027084	0.1682	0.115365	0.258315	0.412261	0.582499	0.113051	0.137906	0.148407
1700028B04Rik	NR_033605	0.139934	0.1	0.1	0.1	0.1	0.1	0.1	0.1
1700028I16Rik	NR_038042	0.1	0.1	0.1	0.1	0.1	0.1	0.1	0.1
1700028J19Rik	NR_029436	0.328213	0.40671	0.424878	0.308832	0.165025	0.435342	0.380973	0.581771
1700028K03Rik	NM_175241	0.662335	0.805509	0.436779	0.461973	0.120232	0.477153	0.658803	0.338688
1700028K03Rik	NM_182745	0.1	0.134635	0.1	0.1	0.1	0.1	0.1	0.1
1700028M03Rik	NR_036591	0.1	0.1	0.1	0.1	0.1	0.1	0.1	0.1
1700028P14Rik	NM_026188	0.364818	0.347764	0.163733	0.127662	0.247046	0.251527	0.2012	0.868177
1700028P15Rik	NR_040509	0.1	0.1	0.1	0.1	0.1	0.1	0.1	0.1
1700029B22Rik	NR_040531	0.1	0.1	0.1	0.1	0.1	0.1	0.1	0.1
1700029F09Rik	NM_029368	1.91347	1.94232	3.6091	4.00018	2.01436	2.923	2.46861	1.97933
1700029F12Rik	NM_025585	0.1	0.1	0.1	0.1	0.1	0.1	0.1	0.1
1700029F12Rik	NM_001080777	0.1	0.1	0.1	0.1	0.1	0.1	0.1	0.1
1700029G01Rik	NM_001162533	0.123829	0.1	0.183914	0.17005	0.240246	0.46256	0.1	0.14406
1700029G01Rik	NM_025856	0.382516	0.401958	0.427377	0.750329	0.409864	1.10502	1.05248	0.976987
1700029H14Rik	NM_001080781	0.1	0.1	0.1	0.1	0.1	0.1	0.1	0.1
1700029H14Rik	NM_025601	0.1	0.1	0.1	0.1	0.1	0.1	0.1	0.1
1700029I15Rik	NM_183112	0.665961	0.676947	0.470418	0.122446	0.235987	0.630358	0.761945	0.469737
1700029J03Rik	NR_040494	0.1	0.1	0.1	0.1	0.1	0.1	0.1	0.168469
1700029J07Rik	NM_001033148	2.17492	1.64469	1.1231	1.44301	0.622162	1.56989	2.07868	1.85355
1700029J11Rik	NM_029608	0.1	0.1	0.104788	0.162938	0.1	0.140624	0.1	0.147616
1700029M20Rik	NR_027909	0.1	0.1	0.1	0.1	0.1	0.1	0.1	0.1
1700029M20Rik	NR_015613	0.1	0.1	0.1	0.1	0.1	0.1	0.1	0.1
1700029P11Rik	NM_025503	0.1	0.1	0.1	0.1	0.1	0.1	0.1	0.1
1700030C10Rik	NR_015521	0.986833	0.93231	1.03129	1.77254	1.1648	0.681104	1.1552	1.13619
1700030F18Rik	NM_028180	0.1	0.1	0.1	0.1	0.1	0.1	0.1	0.1
1700030J22Rik	NM_027103	1.08692	1.0978	0.904284	0.525033	0.800152	0.824334	0.541021	0.41755
1700030K09Rik	NM_028170	2.32589	2.86461	2.65118	2.44554	2.78983	2.748	2.77802	2.48743
1700030L20Rik	NR_040592	0.1	0.1	0.1	0.1	0.1	0.1	0.1	0.1
1700031F05Rik	NM_028496	0.1	0.1	0.1	0.1	0.1	0.1	0.1	0.1
1700031M16Rik	NR_015496	0.1	0.1	0.1	0.1	0.1	0.1	0.1	0.1
1700034E13Rik	NM_030097	0.1	0.1	0.1	0.1	0.1	0.1	0.1	0.196308
1700034F02Rik	NM_028504	0.1	0.1	0.1	0.113505	0.1	0.1	0.1	0.1
1700034F02Rik	NM_001163521	0.200145	0.214085	0.159311	0.1	0.1	0.225495	0.1606	0.192086
1700034H14Rik	NM_025969	4.76865	5.16066	4.69728	5.7468	1.4038	5.4145	6.83134	5.98903
1700034H15Rik	NR_030669	0.145078	0.197213	0.1	0.1	0.1	0.159109	0.147092	0.1
1700034I23Rik	NM_028494	0.1	0.1	0.1	0.1	0.1	0.1	0.1	0.1
1700034J05Rik	NM_028509	0.1	0.1	0.1	0.1	0.1	0.1	0.1	0.1
1700034J05Rik	NM_001164236	0.1	0.1	0.1	0.1	0.1	0.1	0.1	0.1
1700034K08Rik	NR_040756	0.1	0.1	0.1	0.1	0.1	0.1	0.1	0.1
1700034O15Rik	NM_029671	0.1	0.1	0.1	0.1	0.1	0.1	0.1	0.1
1700034P13Rik	NR_040462	0.632794	0.351592	0.275308	0.21782	0.332215	0.351647	0.24723	0.302691
1700036G14Rik	NR_040542	0.1	0.1	0.1	0.1	0.1	0.1	0.1	0.1
1700037C18Rik	NM_028484	1.52594	2.24177	3.78332	3.5078	4.15658	1.82359	2.13285	3.23206
1700037H04Rik	NM_026091	33.5855	30.5549	42.1019	43.9855	44.99	24.5069	18.5673	28.4305
1700039E15Rik	NM_001033176	0.1	0.1	0.1	0.1	0.1	0.1	0.1	0.1
1700040I03Rik	NM_028505	0.1	0.1	0.579125	0.248163	0.33672	0.1524	0.1	0.1
1700040I03Rik	NM_001163427	5.07965	4.81529	4.04819	3.88811	5.41767	3.59518	2.80201	5.24663
1700040I03Rik	NR_028081	1.39511	0.510377	0.736553	0.269333	1.05816	0.55625	0.704486	0.508947
1700040L02Rik	NM_028491	0.767219	0.695645	0.298386	0.198015	0.275785	0.715015	0.660366	1.30068
1700040N02Rik	NR_040610	0.193756	0.1	0.14444	0.120201	0.1	0.101798	0.284972	0.1
1700041C23Rik	NR_033784	0.1	0.1	0.1	0.1	0.1	0.1	0.1	0.1
1700041M19Rik	NR_040573	0.1	0.1	0.1	0.1	0.1	0.1	0.1	0.1
1700042B14Rik	NM_001081671	0.1	0.1	0.1	0.1	0.1	0.1	0.1	0.1
1700042G07Rik	NM_001099295	0.1	0.1	0.1	0.1	0.1	0.1	0.1	0.1
1700042G15Rik	NR_038178	0.1	0.1	0.1	0.108097	0.1	0.1	0.1	0.1
1700042G15Rik	NR_038179	0.1	0.1	0.1	0.1	0.1	0.1	0.112607	0.1
1700044K03Rik	NR_033785	0.1	0.1	0.1	0.1	0.1	0.1	0.1	0.1
1700045H11Rik	NR_040649	0.1	0.1	0.1	0.1	0.1	0.1	0.1	0.1
1700045I19Rik	NR_003640	0.478305	0.494138	0.312119	0.321685	0.248491	0.136705	0.1	0.349473
1700047G03Rik	NR_040447	0.1	0.1	0.1	0.1	0.1	0.1	0.1	0.1
1700047I17Rik2	NM_001100116	0.1215	0.1	0.1	0.1	0.1	0.1	0.1	0.1
1700047L14Rik	NR_040691	0.1	0.1	0.1	0.1	0.1	0.1	0.1	0.1
1700047M11Rik	NR_015458	13.8502	13.2061	6.31906	6.21861	5.84959	9.67208	13.5169	17.6013
1700048O20Rik	NR_033553	3.03239	2.20917	2.17134	0.982425	1.79705	0.926169	1.56326	0.812921
1700049E15Rik	NR_033636	0.1	0.1	0.1	0.1	0.1	0.1	0.1	0.1
1700049E22Rik	NR_040525	0.1	0.1	0.1	0.1	0.1	0.1	0.1	0.1
1700049G17Rik	NM_028538	1.0674	0.984046	0.859093	0.783992	0.264199	0.902678	1.16297	0.545844
1700049L16Rik	NR_003644	0.1	0.1	0.1	0.1	0.1	0.1	0.1	0.1
1700052I22Rik	NR_033786	0.1	0.1	0.1	0.1	0.1	0.1	0.1	0.1
1700052K11Rik	NR_027956	1.56617	1.2631	1.56051	1.66635	2.035	1.63827	1.30908	1.28089
1700052N19Rik	NM_024261	6.83252	6.55675	5.78715	5.31733	5.7128	5.20958	4.72389	4.41584
1700054K19Rik	NR_027865	0.1	0.1	0.1	0.1	0.1	0.1	0.1	0.1
1700054N08Rik	NM_028536	1.98203	2.19927	1.55339	2.13637	2.29017	1.54601	1.93458	1.26335
1700054O13Rik	NM_026096	0.1	0.1	0.1	0.1	0.1	0.1	0.1	0.1
1700055C04Rik	NR_040726	0.1	0.1	0.1	0.1	0.1	0.1	0.1	0.1
1700055N04Rik	NM_028545	0.1	0.1	0.123766	0.1	0.1	0.1	0.1	0.1
1700056E22Rik	NM_028516	0.228157	0.204117	0.474697	0.897109	0.659181	0.418533	0.628782	0.64849
1700057G04Rik	NM_001033184	0.1	0.1	0.1	0.1	0.1	0.1	0.1	0.1
1700057H15Rik	NR_040774	0.1	0.1	0.1	0.1	0.1	0.1	0.1	0.1
1700057K13Rik	NM_028540	0.1	0.1	0.1	0.149084	0.1	0.1	0.1	0.1
1700058G18Rik	NR_028107	0.1	0.1	0.117936	0.123109	0.1	0.1	0.1	0.211058
1700060C20Rik	NR_036606	0.1	0.1	0.1	0.1	0.1	0.1	0.1	0.1
1700061F12Rik	NR_038180	0.1	0.1	0.1	0.1	0.1	0.1	0.1	0.1
1700061G19Rik	NM_030141	0.1	0.1	0.1	0.1	0.1	0.108336	0.113226	0.1
1700061I17Rik	NR_038029	0.1	0.1	0.1	0.1	0.1	0.1	0.1	0.1
1700061J05Rik	NM_001163613	0.1	0.1	0.1	0.1	0.1	0.12639	0.1	0.1
1700061J05Rik	NM_001163612	0.1	0.1	0.1	0.1	0.1	0.1	0.1	0.1
1700061J05Rik	NM_028522	0.1	0.1	0.1	0.1	0.1	0.1	0.1	0.1
1700063A18Rik	NR_040467	0.1	0.1	0.1	0.1	0.1	0.1	0.1	0.1
1700063D05Rik	NR_040392	2.9798	3.78162	0.877036	0.856417	0.734615	0.907954	0.730166	1.61535
1700065D16Rik	NM_028533	0.1	0.1	0.1	0.1	0.1	0.1	0.1	0.1
1700065I16Rik	NR_040315	0.1	0.1	0.1	0.1	0.1	0.1	0.1	0.1
1700065I17Rik	NM_026099	0.1	0.1	0.1	0.1	0.1	0.1	0.1	0.1
1700065J11Rik	NR_040526	0.101493	0.1	0.1	0.1	0.1	0.1	0.1	0.1
1700065J18Rik	NR_040468	0.449818	0.1	0.293712	0.1	0.1	0.1	0.1	0.1
1700066B17Rik	NR_040465	0.1	0.1	0.1	0.1	0.1	0.1	0.1	0.1
1700066B19Rik	NM_001033168	0.1	0.1	0.1	0.1	0.1	0.1	0.1	0.1
1700066M21Rik	NM_028546	8.87917	9.13424	5.75886	5.6167	1.82898	5.76824	5.40058	3.42587
1700066O22Rik	NR_015541	0.1	0.1	0.1	0.1	0.1	0.1	0.1	0.1
1700067G17Rik	NR_040471	0.1	0.1	0.1	0.1	0.1	0.1	0.1	0.1
1700067K01Rik	NM_183097	0.224644	0.229055	0.204213	0.213824	0.235846	0.149683	0.279648	0.110308
1700067P10Rik	NM_026625	0.1	0.1	0.1	0.1	0.1	0.1	0.1	0.1
1700069L16Rik	NR_033216	0.1	0.1	0.1	0.1	0.1	0.1	0.1	0.1
1700069P05Rik	NR_040527	0.1	0.1	0.1	0.1	0.1	0.1	0.1	0.1
1700071K01Rik	NM_001033765	0.1	0.1	0.1	0.1	0.1	0.1	0.1	0.1
1700072B07Rik	NR_040727	0.1	0.1	0.1	0.1	0.1	0.1	0.1	0.1
1700072E05Rik	NM_028554	0.1	0.1	0.1	0.1	0.1	0.1	0.1	0.1
1700073E17Rik	NR_003625	0.1	0.1	0.1	0.1	0.1	0.1	0.1	0.1
1700074P13Rik	NM_028550	0.1	0.1	0.1	0.1	0.1	0.1	0.1	0.1
1700080E11Rik	NM_028562	0.1	0.1	0.1	0.1	0.1	0.1	0.1	0.1
1700080N15Rik	NR_040500	0.1	0.1	0.1	0.1	0.1	0.1	0.1	0.1
1700080O16Rik	NM_028851	0.1	0.1	0.1	0.1	0.1	0.1	0.1	0.1
1700081H04Rik	NR_040693	0.1	0.1	0.1	0.1	0.1	0.1	0.1	0.1
1700081L11Rik	NM_001081045	12.5205	12.236	8.31276	9.03728	9.52282	10.7278	10.5523	5.64264
1700084C01Rik	NM_001033185	6.61523	7.48551	7.66121	4.64998	5.23513	7.68713	9.56089	10.1289
1700084E18Rik	NR_028299	0.1	0.496835	0.355306	0.456017	0.351158	0.776552	0.62058	0.301816
1700084J12Rik	NR_033608	0.1	0.1	0.1	0.1	0.1	0.1	0.157133	0.1
1700085B03Rik	NR_038129	0.1	0.1	0.1	0.1	0.1	0.1	0.1	0.1
1700085B03Rik	NR_038128	0.1	0.1	0.1	0.1	0.1	0.1	0.1	0.1
1700085B03Rik	NR_038127	0.1	0.1	0.1	0.1	0.1	0.1	0.1	0.1
1700086L19Rik	NR_030735	3.6186	3.06857	1.8167	2.37813	1.18678	1.25655	1.71696	1.18545
1700086L19Rik	NR_030734	0.1	0.1	0.1	0.1	0.1	0.1	0.1	0.1
1700086L19Rik	NR_030733	0.1	0.1	0.1	0.1	0.1	0.1	0.1	0.1
1700086O06Rik	NR_015475	0.934811	0.857587	0.662573	1.03312	0.768163	0.716553	0.699812	0.746255
1700086O06Rik	NR_027903	0.448893	0.1	0.404012	0.182088	0.472385	0.126451	0.1	0.121665
1700086O06Rik	NR_027904	1.10866	0.91717	1.35965	1.05787	1.35994	0.753007	0.549625	0.940171
1700088E04Rik	NM_138581	1.08349	1.30922	1.32196	1.23894	1.81777	1.286	0.720991	2.75134
1700090G07Rik	NM_030104	0.1	0.1	0.1	0.1	0.1	0.1	0.1	0.1
1700092M07Rik	NM_001177347	0.1	0.1	0.1	0.103355	0.1	0.141959	0.1	0.1
1700093K21Rik	NM_001110133	0.1	0.1	0.115882	0.1	0.1	0.1	0.1	0.1
1700093K21Rik	NM_026105	0.148443	0.1	0.1	0.181955	0.151244	0.129779	0.491837	0.1
1700094D03Rik	NM_028567	1.5756	1.50782	1.30682	1.24674	0.431802	1.63555	2.32952	2.40186
1700094J05Rik	NR_040580	0.1	0.1	0.1	0.1	0.1	0.1	0.1	0.1
1700095B10Rik	NR_040676	0.1	0.1	0.1	0.1	0.1	0.1	0.1	0.1
1700095B10Rik	NR_040675	0.1	0.1	0.1	0.1	0.1	0.1	0.1	0.1
1700095B22Rik	NR_040759	0.26284	0.325956	0.103574	0.109842	0.134214	0.1824	0.1	0.158606
1700096J18Rik	NR_027883	0.269777	0.226981	0.1	0.1	0.1	0.1	0.1	0.1
1700096K18Rik	NR_027388	1.9764	1.86166	1.1154	1.57205	2.08024	1.37345	2.34993	2.33292
1700101E01Rik	NM_001166705	0.333351	0.264113	0.187847	0.1	0.453073	0.184865	0.474772	0.586829
1700101E01Rik	NM_001085514	0.1	0.1	0.1	0.1	0.1	0.1	0.1	0.126519
1700102P08Rik	NM_053216	0.129757	0.162977	0.317181	0.537171	0.323981	0.253654	0.289869	0.39676
1700106J16Rik	NM_028859	0.1	0.1	0.1	0.1	0.1	0.1	0.1	0.1
1700106N22Rik	NM_028576	5.0254	4.7274	4.83012	4.41976	6.54194	2.97758	2.22023	3.77196
1700108F19Rik	NR_015485	0.1	0.1	0.14852	0.157784	0.1	0.164517	0.1	0.1
1700108J01Rik	NR_015532	0.1	0.1	0.1	0.1	0.1	0.1	0.1	0.1
1700108M19Rik	NM_001177877	0.1	0.1	0.1	0.1	0.1	0.1	0.1	0.1
1700108M19Rik	NM_027699	0.1	0.1	0.1	0.1	0.1	0.1	0.1	0.1
1700109F18Rik	NR_027899	0.1	0.1	0.11739	0.1	0.1	0.102503	0.1	0.252117
1700109G14Rik	NR_033788	0.1	0.165343	0.1	0.1	0.1	0.1	0.1	0.1
1700109H08Rik	NM_029843	0.107383	0.219561	0.1	0.239486	0.1	0.1	0.1	0.1
1700110I01Rik	NR_038059_1	0.1	0.1	0.1	0.1	0.1	0.1	0.1	0.1
1700110I01Rik	NR_038059_2	0.1	0.1	0.1	0.1	0.1	0.1	0.1	0.1
1700110I01Rik	NR_038059	0.1	0.1	0.1	0.1	0.1	0.1	0.1	0.1
1700110K17Rik	NR_040728	0.1	0.1	0.1	0.1	0.1	0.1	0.225447	0.174778
1700110M21Rik	NM_029680	0.1	0.1	0.1	0.1	0.1	0.1	0.1	0.1
1700111N16Rik	NR_033213	0.1	0.1	0.1	0.1	0.1	0.1	0.1	0.1
1700112E06Rik	NM_028275	1.53871	1.34194	1.40076	1.59209	1.32806	3.19965	3.52877	4.09947
1700112H15Rik	NR_040472	0.1	0.1	0.1	0.1	0.1	0.1	0.1	0.1
1700113H08Rik	NM_029685	0.1	0.1	0.1	0.1	0.1	0.1	0.1	0.1
1700113I22Rik	NM_026865	0.348873	0.341646	1.78582	1.2206	1.33281	2.24467	1.48453	1.40849
1700119H24Rik	NR_040536	0.1	0.1	0.1	0.1	0.1	0.1	0.1	0.1
1700120K04Rik	NR_027915	0.154318	0.265744	0.351268	0.436132	0.346772	0.185213	0.581702	0.220584
1700121N20Rik	NR_036593	0.1	0.1	0.1	0.1	0.1	0.1	0.1	0.1
1700123I01Rik	NM_001165919	0.1	0.1	0.110376	0.1	0.1	0.1	0.1	0.1
1700123K08Rik	NM_029693	0.1	0.1	0.1	0.1	0.1	0.1	0.1	0.1
1700123L14Rik	NR_003643	0.1	0.1	0.1	0.1	0.1	0.1	0.1	0.1
1700123M08Rik	NR_040577	1.2004	0.765192	0.755737	1.07446	1.11805	0.546395	0.565965	0.380076
1700123O20Rik	NM_021437	6.77837	7.15127	10.8063	10.0823	14.9285	11.0513	9.84279	11.2641
1700125D06Rik	NM_001085491	0.152975	0.1	0.1	0.1	0.1	0.1	0.1	0.1
1700125G02Rik	NR_040651	0.219537	0.128678	0.1	0.1	0.1	0.1	0.1	0.1
1700125G22Rik	NR_040548	0.1	0.1	0.1	0.1	0.1	0.1	0.1	0.1
1700125H03Rik	NR_038181	0.1	0.1	0.1	0.1	0.1	0.1	0.1	0.1
1700125H03Rik	NR_038189	0.1	0.1	0.1	0.1	0.1	0.1	0.1	0.1
1700125H20Rik	NM_028589	0.1	0.1	0.1	0.1	0.13917	0.1	0.1	0.132281
1700126H18Rik	NR_040695	0.1	0.1	0.1	0.1	0.1	0.1	0.1	0.1
1700128F08Rik	NR_033618	0.1	0.1	0.1	0.1	0.1	0.1	0.1	0.1
1700129C05Rik	NM_026461	0.1	0.1	0.1	0.1	0.1	0.1	0.1	0.1
1810006J02Rik	NR_040439	0.1	0.1	0.1	0.1	0.1	0.1	0.1	0.1
1810006K21Rik	NM_026919	59.4328	41.2997	104.015	91.1367	124.771	91.0827	81.532	123.657
1810006K21Rik	NM_001163431	0.583583	0.949928	0.1	0.374535	0.35705	0.1	0.1	1.25075
1810007D17Rik	NR_038136	0.1	0.1	0.150869	0.10646	0.1	0.1	0.1	0.1
1810007I06Rik	NR_040574	0.1	0.1	0.1	0.1	0.1	0.1	0.1	0.1
1810008A18Rik	NM_133998	8.25853	8.32207	11.6708	10.2407	15.2349	10.1463	8.82428	10.1706
1810009A15Rik	NM_025463	10.7659	9.62983	23.1298	21.1724	29.681	19.184	13.6658	17.1648
1810009J06Rik	NM_023707	0.1	0.1	0.1	0.1	0.1	0.1	0.1	0.1
1810010D01Rik	NR_033626	0.607265	0.706443	0.474863	0.36328	0.339229	0.1	0.497409	1.14047
1810010H24Rik	NM_001163473	1.70996	2.2062	0.734051	1.28743	1.31276	0.677948	0.785312	1.77156
1810011H11Rik	NM_001163616	0.272769	0.319859	1.66422	1.1022	1.22954	12.096	13.1238	16.532
1810011O10Rik	NM_026931	0.855743	0.621003	7.83527	9.7799	3.03381	7.88593	5.76669	5.27381
1810012P15Rik	NM_001076681	4.90429	5.07762	2.61321	2.58568	3.01898	1.93922	1.85621	0.841653
1810013D10Rik	NM_001145433	21.3342	20.0738	23.7903	24.5842	28.2522	19.6154	21.828	26.9877
1810013L24Rik	NM_001081400	10.1072	10.3012	12.9061	12.313	9.00033	12.1158	13.1755	8.88533
1810014B01Rik	NR_015572	2.08655	2.42964	1.18525	1.86292	1.34713	1.39821	1.82546	1.6454
1810014F10Rik	NM_026928	15.1625	12.4	14.4999	19.2678	20.5388	12.1266	13.0284	18.9776
1810018F18Rik	NR_038140	0.1	0.1	0.1	0.1	0.1	0.1	0.1	0.1
1810019D21Rik	NR_040346	0.1	0.1	0.1	0.1	0.1	0.1	0.1	0.1
1810019D21Rik	NR_040344	0.1	0.1	0.25215	0.1	0.1	0.104674	0.104461	0.224329
1810019D21Rik	NR_040345	0.1	0.1	0.1	0.1	0.1	0.1	0.1	0.1
1810019J16Rik	NM_001083916	0.1	0.1	0.1	0.1	0.1	0.1	0.1	0.1
1810019J16Rik	NM_133707	0.1	0.1	0.1	0.1	0.1	0.1	0.1	0.1
1810020D17Rik	NM_001177946	1.23842	0.619423	2.08701	2.77747	3.6406	1.2441	0.1	1.6201
1810020D17Rik	NM_183251	10.569	9.69475	5.92691	6.95125	8.9526	6.1328	4.09366	6.34936
1810020D17Rik	NM_001177947	1.96144	3.03653	2.01581	3.12118	3.25883	1.99538	5.16469	7.12187
1810020D17Rik	NM_001177945	9.35726	9.59793	8.71403	9.81578	11.1275	5.84585	7.68052	9.95809
1810021B22Rik	NR_040417	0.45881	0.400089	0.299051	0.499005	0.476423	0.423707	0.681208	1.46666
1810022K09Rik	NM_001099674	0.657928	0.356232	0.837512	1.47586	0.972182	0.652271	1.0818	0.381117
1810024B03Rik	NM_198630	2.452	1.25264	2.10596	1.31585	1.51738	3.03503	4.07835	4.64172
1810026B05Rik	NR_037569	1.67425	1.75472	0.868823	0.954775	0.493461	1.67304	4.9346	1.60991
1810026J23Rik	NM_178619	14.7121	13.4624	12.8138	13.722	17.2715	11.3963	10.5022	6.54843
1810027O10Rik	NM_026982	56.7927	45.3269	91.8872	73.3694	105.621	83.3939	66.8658	115.553
1810029B16Rik	NM_025465	3.23334	3.44895	5.23975	6.58439	4.36653	2.7895	2.80245	3.20506
1810030J14Rik	NM_025470	0.1	0.1	0.1	0.1	0.1	0.1	0.1	0.1
1810030N24Rik	NM_025471	10.5534	10.4965	11.4931	11.6475	8.95679	9.9093	10.4637	11.4606
1810030O07Rik	NM_175141	5.74247	5.59335	6.58151	6.61832	5.11081	8.7214	8.27958	6.43458
1810031K17Rik	NM_026977	9.97008	9.13163	12.7512	11.859	14.7077	14.1754	17.6009	12.7203
1810032O08Rik	NR_027820	0.1	0.1	0.215953	0.1	0.1	0.10291	0.1	0.406543
1810032O08Rik	NR_027821	0.919612	0.798509	1.35382	1.46592	1.07936	1.50077	1.12942	0.747665
1810032O08Rik	NR_027819	0.258024	0.1	0.1	0.1	0.122607	0.205647	0.1	0.1
1810033B17Rik	NM_026985	0.1	0.1	4.31401	2.20527	2.90295	2.11432	0.564345	0.681881
1810035I16Rik	NR_040641	0.1	0.1	0.1	0.1	0.1	0.1	0.1	0.1
1810035L17Rik	NM_026958	50.967	39.3084	51.1839	47.1973	42.5978	36.4249	34.0655	41.2379
1810037I17Rik	NM_024461	32.6769	24.3297	38.0529	28.9749	30.5553	32.5619	37.2927	40.6857
1810041L15Rik	NM_001163145	4.19053	4.0165	2.50711	2.7291	2.33868	5.04074	8.01533	4.99691
1810043G02Rik	NM_026431	16.8301	15.2239	13.6355	13.7941	18.9002	9.95318	10.1334	14.7287
1810043H04Rik	NM_001110242	18.1945	13.2943	21.8043	18.5531	27.4985	18.0606	18.4049	28.2505
1810044D09Rik	NR_038153	0.1	0.921743	1.45417	1.63519	1.77232	0.70481	3.63095	1.13822
1810046J19Rik	NM_025559	51.0117	44.5951	63.2355	52.6438	84.5267	47.4543	37.2056	64.4357
1810046K07Rik	NM_027217	0.1	0.1	0.1	0.1	0.1	0.1	0.1	0.1
1810048J11Rik	NM_026327	7.28177	6.79026	4.45646	4.61733	4.9178	4.34399	4.99643	2.5045
1810049H13Rik	NM_025560	2.7568	2.71104	3.4936	3.64128	4.12763	4.00768	3.72274	5.22491
1810053B23Rik	NR_040491	0.1	0.1	0.1	0.1	0.1	0.1	0.1	0.1
1810053B23Rik	NR_040488	0.1	0.1	0.1	0.1	0.1	0.1	0.1	0.1
1810053B23Rik	NR_040489	0.1	0.1	0.1	0.1	0.1	0.1	0.1	0.1
1810053B23Rik	NR_040490	0.1	0.1	0.1	0.1	0.1	0.1	0.1	0.1
1810053B23Rik	NR_040487	0.1	0.1	0.1	0.1	0.1	0.1	0.1	0.1
1810053B23Rik	NR_040486	0.1	0.1	0.1	0.1	0.1	0.1	0.1	0.1
1810055G02Rik	NM_028077	5.67924	5.54139	9.20291	9.90046	13.0906	9.77302	6.82485	5.99882
1810058I24Rik	NR_015608	1.6387	1.47623	2.07721	1.9136	2.52528	2.51976	3.86977	2.26376
1810058I24Rik	NR_027875	0.1	0.126397	0.1	0.1	0.1	3.2796	3.2936	0.1
1810062G17Rik	NM_028183	0.211771	0.180798	0.83102	0.6705	0.422558	0.267856	0.312657	0.850794
1810062O18Rik	NR_033571	0.113084	0.146622	0.204504	0.1	0.206207	0.487437	0.504938	0.489981
1810063B05Rik	NM_174987	12.3969	10.4383	13.7932	14.103	18.6504	11.1474	9.67169	11.6551
1810063B07Rik	NM_026209	1.79655	1.66595	2.31983	2.12196	3.53926	2.53723	1.88544	2.77444
1810064F22Rik	NR_027981	0.1	0.1	0.1	0.1	0.1	0.1	0.1	0.1
1810065E05Rik	NM_027239	0.1	0.1	0.1	0.1	0.1	0.1	0.1	0.1
1810074P20Rik	NM_026194	6.9703	7.25336	5.66574	6.71539	2.41653	6.16696	6.71654	3.88826
2010001E11Rik	NM_001163503	0.1	0.1	0.1	0.1	0.1	0.1	0.1	0.1
2010001M06Rik	NR_026688	6.48784	4.45767	5.78143	2.98154	4.63246	12.6504	10.6959	22.9348
2010001M09Rik	NM_027222	0.131918	0.152162	0.19805	0.206687	0.1	0.139592	0.198461	0.1
2010002M12Rik	NM_053217	0.1	0.12325	0.182496	0.173629	0.1	0.162572	0.1	0.1
2010002N04Rik	NM_134133	3.58845	3.80998	17.8783	20.2354	25.0462	10.7755	11.5625	13.1026
2010003K11Rik	NM_027237	0.1	0.1	0.147507	1.20005	0.1	0.1	0.1	0.1
2010003K15Rik	NM_001195596	0.1	0.1	0.1	0.1	0.1	0.1	0.1	0.1
2010005H15Rik	NM_029733	0.1	0.1	6.19353	3.46078	3.96352	1.87021	1.56151	3.79079
2010007H12Rik	NM_027242	7.53533	7.31738	10.652	8.61056	13.2279	12.4169	9.8753	21.7179
2010009K17Rik	NR_040609	0.203665	0.1	0.1	0.1	0.1	0.1	0.1	0.1
2010011I20Rik	NM_025912	3.52956	3.47284	3.81292	3.89713	3.68925	4.03115	3.19832	2.25719
2010012O05Rik	NM_025563	9.51979	9.40768	6.9554	6.99844	5.15497	5.22419	5.425	5.80321
2010015L04Rik	NM_001166029	1.73324	1.21469	0.929083	0.785132	0.910431	0.882525	0.705173	0.795017
2010015L04Rik	NM_177674	0.543916	0.81377	0.261685	0.247083	0.164309	0.491205	0.567033	0.276244
2010016I18Rik	NR_033207	0.1	0.1	0.138418	0.1	0.1	0.498291	0.465771	0.190302
2010106E10Rik	NM_026333	0.1	0.1	0.1	0.1	0.1	0.1	0.1	0.1
2010106E10Rik	NM_001168590	0.1	0.1	0.1	0.1	0.1	0.1	0.1	0.1
2010106G01Rik	NM_023220	7.51092	7.41804	8.9854	9.14239	5.63331	13.9972	15.9273	8.80476
2010107E04Rik	NM_027360	233.401	193.641	212.937	203.87	187.651	159.819	138.744	205.978
2010107G12Rik	NM_001025573	0.132013	0.16329	0.133797	0.177583	0.119974	0.1	0.13821	0.1
2010107G23Rik	NM_027251	5.04594	5.11395	4.18622	4.45672	5.89871	2.80976	1.49729	1.67668
2010107H07Rik	NR_024069	0.1	0.592746	1.15763	0.1	1.87643	0.1	0.1	0.1
2010109I03Rik	NM_025929	0.1	0.1	0.1	0.1	0.1	0.1	0.1	0.1
2010109K11Rik	NM_001162903	3.4718	3.41787	6.0287	6.4627	7.86322	6.4928	7.8519	4.15135
2010110P09Rik	NM_027363	0.292007	0.670765	2.26673	1.78182	0.265887	1.21732	0.632248	0.448953
2010111I01Rik	NM_028079	2.19274	2.07413	4.33147	4.2488	4.05292	4.38708	3.92786	3.60333
2010204K13Rik	NR_027925	3.27892	3.10752	1.83632	3.15681	3.94658	1.54559	0.758772	1.32653
2010204K13Rik	NR_027924	0.1	0.1	0.1	0.1	0.1	0.1	0.1	0.1
2010300C02Rik	NM_028096	3.89054	3.6396	1.30825	1.83264	1.89303	1.08841	0.639525	0.691047
2010305A19Rik	NM_027250	2.46304	2.49589	2.27258	3.20785	3.14292	1.87245	1.47151	1.18564
2010315B03Rik	NM_001243118	0.1	0.1	0.1	0.1	0.1	0.1	0.1	0.1
2010315B03Rik	NM_001243117	0.1	0.1	0.1	0.1	0.1	0.1	0.1	0.1
2010315B03Rik	NM_001243119	0.1	0.1	0.1	0.1	0.1	0.1	0.1	0.1
2010317E24Rik	NM_001081085	0.746487	0.769046	1.11454	0.597159	1.05661	1.08469	1.25645	1.06041
2010320M18Rik	NR_029440	4.8789	4.47279	5.93417	5.14624	7.22996	4.77252	4.67927	7.09694
2010321M09Rik	NM_001077631	3.59051	2.48888	4.90147	4.61855	5.31992	4.23598	4.0789	0.585057
2010321M09Rik	NM_175153	0.197079	0.576488	0.653394	0.705349	0.897622	0.745171	1.53732	3.85575
2200002D01Rik	NM_028179	0.24226	0.1	5.35691	5.39803	6.10733	3.46648	0.482285	0.715253
2200002J24Rik	NM_026961	0.1	0.1	0.1	0.1	0.1	0.1	0.1	0.1
2200002K05Rik	NM_026955	7.5252	6.58279	8.85183	8.82749	4.69165	3.60755	1.65257	2.13712
2210009G21Rik	NM_001038641	0.461091	0.669471	0.547393	0.665138	0.260086	0.877479	1.00904	0.117702
2210009G21Rik	NM_028201	0.436944	0.362201	0.311391	0.204165	0.1	0.1	0.274323	0.166224
2210009G21Rik	NM_028834	0.58065	0.464698	0.275196	0.377774	0.177667	0.524237	0.249809	0.288354
2210010C04Rik	NM_023333	0.1	0.1	0.1	0.1	0.1	0.1	0.1	0.1
2210010C17Rik	NM_027308	0.1	0.1	0.1	0.1	0.1	0.1	0.1	0.1
2210012G02Rik	NM_025617	2.47891	2.37374	2.82554	2.83146	2.88224	2.67757	2.60608	1.76301
2210013O21Rik	NR_028432	9.81344	9.7962	4.72499	4.01159	4.26743	2.34555	15.3887	7.39854
2210015D19Rik	NR_015577	4.45443	4.05046	4.97725	4.77861	5.36721	3.33203	3.46841	3.68269
2210016F16Rik	NM_027335	3.81732	3.4411	6.1256	6.73654	9.40415	6.38868	5.82196	5.40952
2210016L21Rik	NM_028211	41.6806	44.2934	37.4234	33.4563	44.9355	24.1042	17.4104	24.7146
2210018M11Rik	NM_172280	4.20632	4.30557	3.39079	3.73403	2.07807	3.87165	3.24397	1.545
2210019I11Rik	NR_038157	0.1	0.1	0.1	0.1	0.1	0.1	0.1	0.1
2210020M01Rik	NM_183259	2.66522	2.60723	2.25687	1.55942	1.22226	2.09361	3.0169	3.12017
2210021J22Rik	NM_197998	5.12969	4.43126	6.24851	7.43334	9.77956	4.38598	3.97041	6.61148
2210021J22Rik	NM_001164625	0.185321	0.149127	0.1	0.165699	0.37764	0.244684	0.1	0.743755
2210021J22Rik	NM_001164626	0.391373	1.40708	1.75466	0.1	2.00493	2.2715	2.21072	1.54567
2210039B01Rik	NR_044985	0.1	0.1	0.1	0.1	0.1	0.1	0.111387	0.1
2210403K04Rik	NR_030711	0.1	2.04741	0.1	0.800649	0.64543	0.1	0.1	0.357835
2210404J11Rik	NM_001034891	0.295184	2.046	4.49219	4.38881	2.5964	2.57544	3.16906	3.98431
2210404J11Rik	NM_001039552	3.58269	2.33436	6.40712	6.6331	4.81459	4.06692	4.19095	4.25082
2210404O07Rik	NM_001099917	0.1	0.261916	0.729558	0.346896	0.724472	1.9944	2.45353	2.49673
2210407C18Rik	NM_144544	0.1	0.1	0.1	0.1	0.1	0.1	0.1	0.1
2210408F21Rik	NR_040257	0.63256	0.339208	0.360033	0.290782	0.151895	0.258294	0.1	0.187608
2210408F21Rik	NR_040260	0.456065	0.564186	1.05054	1.43781	0.679016	0.597081	0.278538	0.328056
2210408F21Rik	NR_040261	1.00973	0.830163	1.42279	1.78852	1.03317	0.387527	0.656382	0.557884
2210408F21Rik	NR_040259	0.662756	0.241941	1.20338	0.944669	0.638758	0.451819	0.1	0.549677
2210408F21Rik	NR_040262	0.1	0.1	0.1	0.1	0.1	0.1	0.1	0.1
2210408F21Rik	NR_040258	1.3931	1.16594	1.3594	2.63668	2.24397	1.93998	1.95377	1.96856
2210408I21Rik	NM_001081353	1.06644	0.664221	0.44519	0.738311	0.444578	0.394864	0.563393	0.239072
2210408I21Rik	NM_001145676	0.857553	0.849489	0.628627	0.784217	0.311422	0.672233	0.732193	0.52177
2210409E12Rik	NR_003492	0.1	0.1	0.315466	0.1	0.1	0.1	0.1	0.381237
2210411K11Rik	NM_029384	2.85605	2.07778	3.94239	3.68497	4.6684	1.86209	1.20257	1.91947
2210414B05Rik	NR_040643	0.1	0.1	0.1	0.1	0.1	0.1	0.1	0.1
2210415F13Rik	NM_027339	0.1	0.1	0.154399	0.1	0.1	0.1	0.1	0.1
2210415F13Rik	NM_001083884	0.1	0.1	0.1	0.1	0.1	0.1	0.1	0.1
2210417A02Rik	NR_028285	0.1	0.1	0.1	0.1	0.1	0.120096	0.346662	0.370978
2210417K05Rik	NR_038038	0.134792	0.1	0.425906	0.125577	0.181203	0.1	0.521194	0.1
2300002M23Rik	NM_175148	0.1	0.1	0.1	0.1	0.1	0.1	0.1	0.1
2300003K06Rik	NM_001195383	0.1	0.1	0.1	0.1	0.1	0.1	0.1	0.1
2300005B03Rik	NM_001081961	0.1	0.1	0.1	0.1	0.1	0.1	0.1	0.1
2300009A05Rik	NM_027090	9.20158	12.1015	9.00382	8.71882	11.5684	7.35868	8.96139	15.3412
2310001A20Rik	NM_027977	24.7023	24.0679	22.1414	35.7142	29.2721	17.8086	15.9946	16.9739
2310001H17Rik	NR_040266	0.1	0.1	0.1	0.1	0.1	0.1	0.1	0.910761
2310001H17Rik	NR_040268	0.1	0.1	0.1	0.341176	0.289772	0.264267	0.823269	0.1
2310001H17Rik	NR_040265	0.32768	0.481902	1.13	0.71155	0.674319	1.47183	0.1	0.712335
2310001K24Rik	NR_028122	0.1	0.1	0.101607	0.10527	0.1	0.1	0.1	0.413559
2310002J15Rik	NM_026415	0.117574	0.102462	0.157846	0.1	0.1	0.1	0.1	0.143198
2310002L09Rik	NM_027104	0.1	0.1	0.1	0.1	0.154397	0.1	0.1	0.1
2310002L09Rik	NM_027981	0.1	0.1	0.1	0.1	0.1	0.1	0.1	0.1
2310002L13Rik	NM_029346	0.1	0.1	0.1	0.1	0.1	0.1	0.1	0.1
2310003C23Rik	NM_029607	10.1597	11.2069	11.0547	10.327	14.0208	10.8143	9.81328	9.41062
2310003F16Rik	NM_026318	44.1408	49.41	75.3921	71.4879	58.1533	56.0294	48.0802	68.1751
2310003H01Rik	NM_027980	3.53208	3.3886	4.34182	4.05741	6.63347	3.97178	4.79908	5.09333
2310003L22Rik	NM_027093	9.02404	8.54378	6.52872	6.6388	6.52231	4.10907	2.69425	2.67393
2310004I24Rik	NM_025510	5.80524	5.55814	6.69952	6.74213	4.21639	5.75527	4.63597	4.63561
2310004N24Rik	NM_027107	17.922	16.7681	20.4419	17.4019	27.4475	16.6799	17.7852	27.4053
2310005A03Rik	NR_040634	0.1	0.1	0.1	0.1	0.1	0.1	0.1	0.1
2310005G13Rik	NM_183281	0.1	0.1	0.1	0.1	0.1	0.1	0.1	0.1
2310007B03Rik	NM_001159940	0.1	0.1	0.1	0.1	0.1	0.1	0.1	0.1
2310007B03Rik	NM_172411	0.1	0.1	0.1	0.1	0.1	0.1	0.1	0.1
2310007L24Rik	NM_029345	0.198879	0.1	0.1	0.1	0.1	0.1	0.1	0.406786
2310008H04Rik	NM_146068	0.898533	0.948398	6.00852	5.94402	6.64135	4.20984	4.37713	3.1113
2310008H09Rik	NM_001168219	0.1	0.1	0.1	0.1	0.1	0.1	0.1	0.1
2310008H09Rik	NM_001168220	0.144123	0.162751	0.1	0.1	0.1	0.1	0.1	0.1
2310008H09Rik	NM_001168218	0.1	0.1	0.290208	0.545137	0.285026	0.411431	0.380574	0.1
2310008H09Rik	NM_023197	4.07883	4.56193	5.60734	5.53105	4.8331	6.33496	6.67202	3.81776
2310009A05Rik	NR_040377	0.1	2.12393	1.2352	3.43438	1.35724	3.63044	0.681831	0.894803
2310009B15Rik	NM_001081226	6.3941	6.3974	6.39068	4.96783	7.861	3.93029	3.50827	6.99511
2310010M20Rik	NM_183283	0.144742	0.1	0.126813	0.1	0.1	0.1	0.1	0.106751
2310011J03Rik	NM_025521	12.4299	12.03	22.2066	19.6859	32.38	14.9866	12.2738	17.8101
2310014F07Rik	NR_040714	0.100226	0.1	0.1	0.132907	0.1	0.1	0.238449	0.1
2310014H01Rik	NM_001146710	0.1	1.06389	2.2561	1.38963	2.26607	4.10844	3.60391	0.715336
2310014H01Rik	NM_001146711	0.1	0.1	0.1	0.1	0.1	0.2298	0.663615	0.534589
2310014H01Rik	NM_175242	2.38171	2.09684	13.1293	13.1538	14.2527	19.6962	17.8491	19.2739
2310014L17Rik	NM_029809	0.329006	0.254176	0.204383	0.291617	0.538011	0.167147	0.227893	0.193426
2310015A10Rik	NR_033514	3.56906	3.68834	2.29227	2.3709	2.26786	2.78986	3.05179	1.11351
2310015B20Rik	NR_038041	0.188766	0.481652	0.501399	0.1	0.1	0.594512	0.275933	1.13434
2310015D24Rik	NR_037997	0.1	0.1	0.1	0.1	0.1	0.1	0.1	0.1
2310016C08Rik	NM_001190461	0.1	0.1	0.1	0.1	0.1	0.1	0.1	0.1
2310016C08Rik	NM_023516	3.21958	3.09118	16.0054	9.44473	11.0853	17.5973	12.4077	22.8151
2310016M24Rik	NM_183256	58.85	52.5638	57.4171	52.6921	73.5114	44.1375	36.4712	65.3002
2310021P13Rik	NM_027996	18.7264	18.8137	18.3391	19.4961	20.9581	19.4829	19.8964	12.7445
2310022A10Rik	NM_001122767	3.09796	3.08553	2.64326	1.79452	4.8758	1.33065	1.46236	4.5925
2310022A10Rik	NM_175107	4.86271	4.36089	5.90288	6.8274	9.54663	7.61827	8.08573	5.33979
2310022B05Rik	NM_175149	43.4602	40.2932	21.2754	20.5448	33.7289	26.8033	26.526	21.3394
2310028H24Rik	NM_001159583	66.1715	63.3828	49.8119	53.0673	61.9806	39.7088	34.1032	27.3035
2310028H24Rik	NM_027993	4.76648	3.28567	3.24633	1.36542	3.38633	1.34882	3.2042	1.51081
2310028O11Rik	NR_033745	1.31877	0.671801	1.37392	0.878365	1.0057	0.947968	1.08902	1.17442
2310028O11Rik	NM_001163006	23.9551	23.1133	25.5683	27.6006	24.5711	21.9145	16.855	17.9338
2310030A07Rik	NR_040603	0.1	0.1	0.1	0.1	0.1	0.1	0.1	0.1
2310030G06Rik	NM_025865	0.767388	0.937634	0.914331	0.899371	0.333566	1.04379	0.533094	0.564044
2310030N02Rik	NM_001085493	3.84466	4.03144	3.89505	3.94008	7.02199	2.83443	2.82514	3.33489
2310033E01Rik	NM_001037143	0.1	0.1	0.1	0.1	0.10697	0.1	0.1	0.1
2310033P09Rik	NM_024210	6.03384	5.74779	5.57612	5.37723	8.46923	6.26721	6.22846	9.29394
2310034C09Rik	NM_054100	0.1	0.1	0.1	0.1	0.1	0.1	0.1	0.1
2310034G01Rik	NR_040418	1.12472	0.745167	0.822098	1.06226	1.55632	0.644932	0.552224	1.15862
2310034O05Rik	NR_040679	0.1	0.1	0.1	0.1	0.1	0.1	0.100766	0.141474
2310035C23Rik	NM_173187	3.31335	5.0881	3.56134	1.66799	2.98744	4.12189	6.2962	2.91388
2310035C23Rik	NM_029349	6.24026	4.73853	3.46163	5.97378	2.01979	1.74509	0.826849	1.2609
2310035K24Rik	NM_027129	7.1985	6.81659	6.67473	6.48961	9.3036	9.55059	12.2901	14.0942
2310036O22Rik	NM_026760	32.7897	35.868	55.7614	50.5214	58.8539	48.6998	42.7294	74.9102
2310037I24Rik	NM_133714	3.35926	3.05445	3.37846	3.59324	4.55587	3.05986	2.84093	3.76248
2310039H08Rik	NM_025966	3.7745	1.84642	7.10752	8.9257	11.6397	5.70129	5.31466	10.6004
2310040G24Rik	NR_040293	0.1	0.1	0.1	0.1	0.1	0.1	0.1	0.786017
2310040G24Rik	NR_040292	0.304886	0.461758	0.361735	0.455547	0.1	0.1	0.1	0.464201
2310042D19Rik	NM_172417	0.955534	1.07	0.98026	1.4732	0.851666	1.0464	1.58942	0.854886
2310042E22Rik	NM_025634	0.1	0.1	0.256158	0.1	0.1	0.1	0.1	0.1
2310043J07Rik	NM_027158	0.1	0.262225	0.901139	0.899351	1.90631	0.27506	0.230402	0.61492
2310043L19Rik	NR_037994	0.1	0.1	0.1	0.1	0.1	0.1	0.1	0.1
2310044G17Rik	NM_173735	23.6787	24.2427	14.6142	13.8169	15.2164	15.025	14.6697	9.79128
2310044G17Rik	NR_033623	1.79145	0.497356	0.971826	2.20668	1.58473	2.15702	3.4308	1.84024
2310044H10Rik	NM_197991	103.012	92.3476	99.8467	86.9435	147.648	77.3991	60.7874	82.429
2310045N01Rik	NM_001145552	11.499	10.1529	13.6663	13.2234	17.8145	12.4497	13.4715	17.9502
2310046A06Rik	NM_027150	0.793634	0.205859	4.81975	3.21401	0.501022	1.86071	0.272555	0.306001
2310046K01Rik	NM_001164819	0.729502	0.1	0.1	0.1	0.1	0.1	0.671268	0.1
2310046K01Rik	NM_001164820	0.318071	0.1	0.373863	0.348221	0.488257	0.637649	0.212616	0.604338
2310046K01Rik	NM_027172	0.1	0.714071	2.44058	2.91101	2.40351	1.90902	0.640943	0.367559
2310046O06Rik	NM_175273	3.1958	3.08947	3.56267	2.05118	4.20746	5.03182	3.72335	1.71085
2310046O06Rik	NM_001166364	3.51562	3.09192	3.54989	5.22757	4.98461	2.58081	2.48619	3.76066
2310047B19Rik	NM_025870	3.94315	4.23774	4.13899	4.41851	4.02273	3.87039	3.91791	3.56721
2310047M10Rik	NM_028005	16.7086	17.9446	15.8904	15.3813	24.485	11.3968	9.13786	14.3008
2310050B05Rik	NR_015477	0.1	0.126818	0.130933	0.136876	0.131853	0.1	0.435829	0.1
2310050C09Rik	NM_025621	0.1	0.1	0.1	0.1	0.1	0.1	0.1	0.1
2310057J16Rik	NM_001163749	1.2557	2.31566	1.28365	1.09754	2.00252	1.48408	0.1	1.3135
2310057J16Rik	NM_027171	4.05094	3.25133	2.44062	2.60419	2.17819	0.800596	1.1176	0.1
2310057J18Rik	NM_026336	0.1	0.1	0.1	0.117361	0.1	0.1	0.1	0.1
2310057M21Rik	NM_026655	6.99127	7.31468	5.53385	5.62415	5.63851	3.5736	3.37779	2.72905
2310057N15Rik	NM_027170	0.1	0.1	0.1	0.1	0.1	0.1	0.1	0.1
2310061C15Rik	NM_026844	6.83794	7.23643	8.60868	7.02459	6.34121	6.04096	4.89174	5.81959
2310061I04Rik	NM_001033630	47.8097	41.4046	33.5645	32.8463	45.6584	21.2986	17.0617	21.9783
2310061J03Rik	NR_027965	2.52062	2.8927	3.95164	3.20584	4.41714	2.98957	3.47634	6.19323
2310061N02Rik	NM_027155	0.1	0.1	0.1	0.1	0.1	0.1	0.1	0.1
2310065F04Rik	NR_038055	0.1	0.1	0.1	0.1	0.1	0.1	0.1	0.1
2310067B10Rik	NM_028014	12.1179	11.069	8.84428	9.19128	10.3781	9.21158	9.48426	6.11634
2310068J16Rik	NR_028124	0.756519	0.471884	0.393378	0.446211	0.506329	0.352898	0.427224	0.747447
2310069B03Rik	NR_040520	0.1	0.1	0.1	0.1	0.1	0.1	0.1	0.1
2310069G16Rik	NR_040309	3.40096	3.47899	1.10727	0.861969	1.18387	1.44531	1.69053	1.91446
2310079F23Rik	NM_030208	0.938236	1.02332	1.33545	1.39722	1.88132	1.35637	1.14853	0.917116
2310079G19Rik	NM_027173	0.1	0.1	0.1	0.1	0.1	0.1	0.1	0.1
2400001E08Rik	NM_025605	28.517	27.4279	41.4288	38.7992	60.4968	42.8479	51.5322	74.2914
2400003C14Rik	NM_028018	29.8165	27.8571	36.084	35.2824	36.0593	32.3582	30.7829	33.4338
2410001C21Rik	NM_025542	17.8667	19.0054	20.35	20.0356	23.8789	18.1938	17.434	18.8233
2410002F23Rik	NM_025880	13.5252	15.6889	17.1988	16.8693	21.6174	11.87	14.3607	14.2709
2410002I01Rik	NM_183137	4.30258	4.04695	5.11749	4.52484	5.94407	5.106	6.25887	5.24228
2410002O22Rik	NM_001093760	7.86765	7.2687	6.05001	7.70337	3.97625	6.3146	5.26638	3.47286
2410002O22Rik	NM_025879	0.1	0.1	0.1	0.1	0.1	0.1	0.1	0.1
2410002O22Rik	NR_003546	0.853209	0.794141	1.22126	1.59322	0.56995	0.959923	1.34478	0.500521
2410002O22Rik	NM_001093759	3.0275	3.17211	3.64863	3.84111	2.01712	3.12861	2.82662	2.41478
2410003K15Rik	NM_029353	8.59761	7.8867	11.1304	12.4769	14.8959	7.32886	9.25694	11.8344
2410004A20Rik	NM_025890	0.1	0.1	0.201504	0.1	0.1	0.1	0.1	0.1
2410004B18Rik	NM_025555	13.8526	14.0552	16.5535	15.6977	22.5439	9.54729	9.97012	11.7402
2410004I01Rik	NR_037963	0.357561	0.458147	0.355434	0.249805	0.121003	0.383868	0.263735	0.103189
2410004N09Rik	NR_038151	1.13302	1.44346	0.638481	1.67839	1.38206	0.925078	7.525	1.44759
2410004N09Rik	NR_038152	0.1	0.309758	0.651126	0.206429	0.295504	0.137399	0.480046	1.76516
2410004P03Rik	NM_001201332	1.11519	1.00699	0.674875	0.5444	0.926583	1.63653	2.14432	2.24289
2410004P03Rik	NM_001201333	0.1	0.277173	0.1804	0.1	0.1	0.1	0.1	0.1
2410006H16Rik	NR_030738	15.522	17.8539	18.3668	20.1254	51.7159	22.2731	29.3292	52.7516
2410007B07Rik	NR_040539	0.1	0.1	0.1	0.1	0.1	0.1	0.1	0.1
2410012M07Rik	NM_028033	0.1	0.1	0.1	0.1	0.1	0.1	0.1	0.1
2410015M20Rik	NM_153152	40.275	35.1911	49.0314	53.1085	62.8958	37.1636	24.7976	42.0589
2410016O06Rik	NM_023633	3.20834	2.99849	3.86409	3.46352	5.51228	4.30951	4.69958	4.4103
2410017I17Rik	NR_033517	0.1	0.1	0.1	0.1	0.1	0.1	0.1	0.1
2410017P09Rik	NM_001204912	5.46478	4.5674	4.96971	4.55768	6.24724	5.05904	5.86274	3.40671
2410018L13Rik	NR_015504	1.69098	1.71892	1.04011	0.743392	1.24253	0.966237	0.358244	0.356449
2410018M08Rik	NM_183088	2.05317	1.56748	2.06812	1.82682	2.91635	1.4362	0.947348	0.993948
2410022L05Rik	NM_025556	30.6493	28.9627	25.9603	20.183	34.3437	15.5193	9.19008	16.8167
2410042D21Rik	NM_024254	3.52195	3.06253	4.79305	6.06295	4.38073	6.14424	6.48695	3.64953
2410057H14Rik	NR_040588	0.325808	0.218695	0.1	0.179606	0.463693	0.152864	0.185225	0.1
2410066E13Rik	NM_026629	13.269	11.5875	6.90789	7.72428	6.61866	6.33311	3.61189	1.37689
2410075B13Rik	NM_001163518	1.80634	1.15292	1.1999	1.25638	2.10553	1.27075	0.999444	1.43268
2410075B13Rik	NM_146059	0.1	0.470568	0.1	0.1	0.1	0.1	0.1	0.1
2410076I21Rik	NM_028598	0.509333	0.769094	0.658265	0.682124	0.965008	0.715276	0.191105	0.750332
2410088K16Rik	NR_040493	0.1	0.1	0.1	0.1	0.1	0.1	0.1	0.315003
2410089E03Rik	NM_001162906	4.05402	4.09153	2.96161	3.03965	1.96265	2.60469	2.15621	1.35932
2410091C18Rik	NM_028611	10.8254	9.6113	8.24338	9.10687	6.74655	7.68859	6.53137	7.40551
2410114N07Rik	NR_040652	0.1	0.1	0.1	0.1	0.1	0.1	0.1	0.1
2410127L17Rik	NM_026120	1.68047	1.79205	3.05534	2.85909	1.69195	3.52978	4.00681	3.28883
2410131K14Rik	NM_001081236	7.80161	7.18192	6.05419	5.87679	8.55473	4.25299	4.44093	2.71985
2410137F16Rik	NR_015595	0.1	0.1	0.1	0.1	0.1	0.1	0.1	0.1
2410137M14Rik	NM_029747	0.1	0.1	0.1	0.1	0.1	0.1	0.133433	0.1
2410141K09Rik	NM_183119	0.1	0.1	0.1	0.1	0.1	0.1	0.1	0.1
2500003M10Rik	NM_023215	34.0448	32.4541	31.0503	32.6666	36.9567	30.9117	31.5131	24.2914
2500004C02Rik	NR_040318	3.5426	2.47314	1.89501	2.15191	1.85817	2.59095	2.98879	2.54471
2510002D24Rik	NM_001033164	5.61812	5.1923	4.16239	4.7266	3.48491	4.15442	3.58118	5.7246
2510003D18Rik	NR_040373	0.168195	0.140514	0.145537	0.1	0.1	0.25522	0.114696	0.1
2510003E04Rik	NM_028197	46.9514	49.334	31.4609	33.9006	45.3037	30.8542	34.0326	28.623
2510006D16Rik	NM_029748	30.2178	28.7993	38.3421	37.3683	52.4343	35.9454	30.0116	30.5062
2510009E07Rik	NM_001001881	12.0478	11.3427	9.95932	10.9494	11.6494	14.7085	18.4407	9.92245
2510012J08Rik	NM_027381	6.89171	6.8479	9.5341	9.10867	11.0827	8.98273	7.59873	7.46907
2510039O18Rik	NM_029841	9.32923	8.90893	14.5446	13.5089	20.5651	18.34	20.8717	17.0406
2510049J12Rik	NM_001101431	0.497459	0.481621	0.201122	0.163349	0.17704	0.191299	0.1	0.1
2600006L11Rik	NR_040743	0.1	0.1	0.1	0.138542	0.1	0.1	0.1	0.1
2610001J05Rik	NR_024619	1.03014	0.829581	1.02933	2.41972	0.957453	1.96602	2.62955	1.25124
2610002D18Rik	NM_001081099	0.1	0.182317	1.11839	1.03261	0.784541	0.966667	0.691326	1.36782
2610002I17Rik	NM_001081381	3.895	3.69278	3.98352	4.10747	5.83221	2.91184	3.28107	3.72877
2610002J02Rik	NM_001190445	2.3608	3.28491	4.83972	3.16236	6.54162	4.90454	5.04964	6.08142
2610002J02Rik	NR_033802	7.91685	6.95126	9.07748	8.20468	11.6438	7.15929	6.20821	10.4885
2610002M06Rik	NM_025921	6.06616	5.95162	3.51825	4.11177	2.53568	2.9354	2.81352	1.5456
2610005L07Rik	NR_028428	6.81387	6.62714	3.82511	4.61277	1.77947	4.78389	2.9307	1.3358
2610008E11Rik	NM_001004362	1.10398	0.989445	0.651784	0.802386	0.170808	0.820245	1.13701	0.511396
2610015P09Rik	NM_027801	3.05665	2.47289	1.77404	2.69487	1.48006	2.10592	1.76427	3.0906
2610017I09Rik	NR_027826	3.30483	2.34206	1.45299	1.06806	1.8022	1.19389	2.22047	2.5058
2610018G03Rik	NM_133729	0.807102	0.703959	0.458042	0.568968	0.1	0.620522	0.266518	0.285008
2610019F03Rik	NM_173744	9.49243	10.2634	6.18386	5.92609	5.77865	4.40892	3.25011	2.69783
2610020C07Rik	NR_038156	0.379445	0.31003	0.198757	0.256428	0.170713	0.2887	0.388105	0.18875
2610020H08Rik	NM_028129	0.302116	0.31264	0.450065	0.651312	0.231858	1.13968	1.26853	1.2117
2610020H08Rik	NM_001004187	0.218125	0.136895	0.310243	0.1	0.1	0.433702	0.428545	0.386107
2610021K21Rik	NM_030172	0.17012	0.176836	0.510074	0.347604	0.446624	0.9653	1.23664	0.909211
2610024G14Rik	NM_019836	7.75893	7.46863	7.22099	7.17305	10.4172	5.97946	6.23913	5.1473
2610027L16Rik	NM_026403	2.85446	2.25293	6.33958	6.53833	10.1266	5.14029	5.13282	4.82397
2610028E06Rik	NR_015560	0.1	0.1	0.1	0.1	0.1	0.1	0.1	0.1
2610028H24Rik	NM_029816	0.1	0.1	0.1	0.1	0.1	0.1	0.1	0.1
2610029G23Rik	NM_026312	2.69128	2.36423	5.59892	5.62659	3.10809	5.52855	5.9714	4.31651
2610029I01Rik	NM_029840	8.87297	8.81718	8.64691	8.77264	4.38551	7.22464	5.03789	4.85363
2610034B18Rik	NM_027420	6.92963	6.07567	10.5016	9.00132	13.7111	7.24033	5.72048	5.59552
2610034M16Rik	NM_027001	0.1	0.1	0.1	0.1	0.1	0.1	0.1	0.1
2610035D17Rik	NR_015556	8.50497	7.03322	4.24047	3.89577	7.19214	4.81424	5.92327	6.65543
2610037D02Rik	NR_040423	0.1	0.1	0.1	0.1	0.1	0.1	0.1	0.1
2610039C10Rik	NM_025642	1.4542	1.37507	4.97981	3.70254	4.53712	6.43382	6.69805	5.38762
2610044O15Rik	NM_153780	2.74266	2.4042	2.02724	2.46587	0.573516	2.69443	2.31001	2.58808
2610100L16Rik	NR_033490	3.74559	3.45356	1.25148	0.842378	0.979285	0.751742	0.730488	0.634456
2610101N10Rik	NM_001114977	7.89761	7.49407	6.19838	7.70821	2.37019	6.64684	7.32027	3.7869
2610101N10Rik	NM_026476	0.521015	0.309557	0.241259	0.293025	0.1	0.531787	0.603543	0.1
2610109H07Rik	NM_027426	0.157384	0.177587	0.291571	0.20974	0.16242	0.587325	0.769649	0.430986
2610203C20Rik	NR_015483	22.1224	18.9868	26.4749	29.9482	8.05005	20.6377	15.8434	9.80847
2610203C22Rik	NR_015470	0.1	0.226299	0.230183	0.272949	0.152344	0.588393	1.15813	1.14655
2610204G22Rik	NR_027971	0.422358	0.289958	0.354776	0.321173	0.515846	0.378064	0.578283	0.299307
2610204G22Rik	NR_027972	0.475028	0.364817	0.255985	0.279862	0.13074	0.371941	0.707036	0.463343
2610206C17Rik	NR_038175	0.1	0.1	0.1	0.1	0.1	0.1	0.1	0.1
2610301B20Rik	NM_026005	13.4173	13.8711	10.0383	10.0018	6.55449	10.4143	10.9604	9.89662
2610301G19Rik	NM_146055	17.211	16.1979	14.2689	14.6406	20.2081	11.8663	11.342	9.59015
2610305D13Rik	NM_145078	1.11305	1.13102	0.821903	1.07225	0.305008	1.28353	1.45358	0.719441
2610306M01Rik	NR_028298	3.9673	3.56799	4.02571	3.797	4.93659	3.06706	2.09344	3.40915
2610318N02Rik	NM_183287	0.1	0.1	0.163377	0.140679	0.107751	0.144707	0.224841	0.397891
2610507B11Rik	NM_001002004	28.6222	31.6695	34.756	33.8777	42.762	28.1873	27.8933	15.5392
2610507I01Rik	NR_037964	6.02329	6.02426	5.07705	4.0229	3.84599	6.91849	5.84283	4.81693
2610524H06Rik	NM_181075	1.68269	0.879215	0.903515	1.44485	2.27327	1.38037	1.19008	1.39322
2610528A11Rik	NM_001206684	0.15012	0.211037	0.716269	0.324776	0.406374	0.473293	0.411937	0.479864
2610528E23Rik	NM_025599	4.01386	3.22811	6.52102	4.71553	6.28557	3.48801	2.51398	3.55159
2610528J11Rik	NM_025572	0.1	0.1	0.12726	0.1	0.1	0.1	0.1	0.1
2700007P21Rik	NM_173750	0.1	0.1	0.1	0.1	0.1	0.1	0.1	0.1
2700007P21Rik	NM_001025102	6.02534	5.77126	5.4895	5.80262	3.28148	6.33308	8.09482	4.89728
2700023E23Rik	NR_015531	3.16017	1.93214	2.1583	2.15991	1.69728	2.57268	0.1	3.40507
2700029M09Rik	NM_028299	18.7999	20.9257	21.4214	22.0874	13.2917	18.4738	17.6966	17.8372
2700046A07Rik	NR_037693	1.62002	1.40437	0.559592	1.20279	0.667423	0.344585	0.758263	0.655366
2700046G09Rik	NR_033198	1.57897	1.20142	1.03368	1.44063	1.72346	1.03329	1.18033	1.31037
2700049A03Rik	NM_001163378	0.414729	0.364876	0.481907	0.380578	0.139145	0.305259	0.579364	0.257371
2700049A03Rik	NM_029818	0.699252	0.552846	0.692979	0.755354	0.545485	0.875	0.611767	0.589612
2700050L05Rik	NM_178115	2.94966	3.26083	2.8639	3.15541	2.12127	2.90956	2.47452	1.99149
2700060E02Rik	NM_026528	8.02431	6.77734	10.3615	9.34351	9.17936	10.4369	10.8588	13.5836
2700062C07Rik	NM_026529	4.46481	4.11779	3.77083	4.59505	4.38589	3.24158	3.49501	4.9232
2700078E11Rik	NM_030197	8.10192	7.39971	8.20956	9.15168	7.54187	10.9133	13.5616	6.24703
2700078E11Rik	NM_001172096	1.523	2.21298	2.15791	1.67904	2.25955	2.20296	0.693692	1.34498
2700078E11Rik	NM_001172097	0.1	0.1	0.132521	0.1	0.266962	0.1	0.1	0.1
2700078K21Rik	NM_028308	21.7662	21.3461	18.3146	17.7404	22.0777	14.6937	13.7904	16.5156
2700081O15Rik	NM_175381	5.1821	5.11384	6.0713	6.3845	5.75934	7.60602	7.16345	3.55631
2700086A05Rik	NR_015611	0.992175	0.677706	0.238563	0.445967	0.661112	0.626483	0.310641	0.10929
2700089E24Rik	NM_001163445	44.4696	42.7215	29.5628	33.0766	15.4071	29.2669	25.9847	14.8187
2700090O03Rik	NM_001206849	8.90229	7.66615	6.03234	6.66467	3.8792	2.04851	1.35001	2.50727
2700094K13Rik	NM_001037279	5.67843	3.06686	4.46691	5.98612	7.42223	6.76706	3.06729	7.72012
2700094K13Rik	NM_001033166	12.4958	11.6629	28.7522	17.6395	29.0044	25.2457	20.186	24.941
2700097O09Rik	NM_028314	1.75394	1.03034	3.45883	2.77941	1.28368	1.58222	1.93163	2.00759
2700097O09Rik	NR_030764	1.56098	1.86427	0.473761	0.661459	0.459751	0.948225	0.403737	0.568262
2700099C18Rik	NR_024720	0.15232	0.14777	1.63754	1.12101	0.232509	1.74145	1.9871	1.51287
2810001G20Rik	NR_033780	4.83743	7.15808	2.39817	6.21287	0.203752	0.1	2.48101	1.86129
2810002D19Rik	NR_027831	1.22866	0.550152	0.1	0.325017	0.1	1.18031	1.75443	2.12643
2810002N01Rik	NM_001163388	3.57524	2.22588	3.11041	2.26703	4.13661	1.70349	1.72566	4.37689
2810002N01Rik	NM_026511	12.5155	10.2771	14.9029	16.7308	18.568	11.2057	11.1736	12.7434
2810004N23Rik	NM_025615	5.08723	6.13946	11.3745	10.643	16.2484	9.20289	7.94991	6.55359
2810006K23Rik	NM_028310	0.38693	0.465643	0.328608	0.335039	0.375308	0.198585	0.307998	0.195976
2810006K23Rik	NM_001134717	2.78205	2.84551	3.22426	3.01095	4.34921	3.68391	2.97983	3.25741
2810007J24Rik	NM_001199306	0.1	0.1	0.1	0.1	0.1	0.1	0.1	0.1
2810007J24Rik	NM_175250	0.1	0.1	0.1	0.1	0.1	0.1	0.1	0.1
2810008D09Rik	NR_027059	0.109954	0.196646	0.1	0.1	0.1	0.1	0.1	0.1
2810008M24Rik	NM_001048250	23.111	22.2143	23.6952	26.6006	8.89811	28.1053	32.1519	23.746
2810021B07Rik	NM_025479	2.18619	2.01265	2.46051	2.95521	3.0299	2.6892	3.39064	2.43283
2810021J22Rik	NM_172403	1.682	1.7513	1.05896	1.19015	0.812367	1.08417	1.1224	0.820843
2810025M15Rik	NR_027984	1.35504	0.700567	2.60373	2.17652	4.89316	1.91123	1.40009	1.09802
2810030E01Rik	NM_028317	1.86889	1.81483	1.19136	1.14972	1.19122	1.42273	1.07396	0.529404
2810032G03Rik	NR_015579	1.82748	2.07244	1.3903	1.01627	1.52956	1.16541	1.04869	1.21039
2810046L04Rik	NM_173382	5.18079	4.90871	4.73504	4.78738	4.80332	5.10381	6.04813	2.70492
2810047C21Rik1	NR_015598	0.841316	0.696156	0.501733	0.305694	0.257323	1.09032	2.68653	2.69119
2810055F11Rik	NM_026038	1.47874	1.48039	1.37663	3.21716	1.38946	2.55575	2.15045	2.12421
2810055G20Rik	NR_015543	1.03604	1.21034	1.35461	1.59599	0.634606	1.09977	0.326839	0.674182
2810403A07Rik	NM_028814	12.735	13.1039	14.6839	17.3243	12.4199	14.8885	14.8455	10.8774
2810403D21Rik	NR_015493	3.2007	1.7067	2.31481	3.37988	1.44067	2.99997	0.675796	3.96454
2810405F15Rik	NR_033447	0.275365	0.163817	0.144209	0.127028	0.1	0.1	0.1	0.1
2810405K02Rik	NM_025582	63.4963	60.187	40.539	34.3217	55.5029	30.9182	28.855	41.7584
2810407C02Rik	NM_001040396	54.1301	56.5289	55.857	58.8974	24.0901	55.9405	59.7526	36.2362
2810408A11Rik	NM_027419	0.188648	0.1	0.323724	0.47614	0.209403	0.319148	0.399335	0.614247
2810408I11Rik	NR_038009	0.259625	0.1	0.853985	0.1	0.1	1.12703	1.23209	1.49233
2810408M09Rik	NM_001007581	5.37959	5.16529	6.47034	6.06189	10.9374	5.554	5.52001	6.17706
2810410L24Rik	NR_030682	7.72034	8.99432	6.15697	5.9792	5.20782	6.86777	10.3601	14.8936
2810417H13Rik	NM_026515	0.142968	0.1	5.86519	4.4513	3.39969	7.08404	3.98617	3.11762
2810422J05Rik	NM_029366	19.521	17.1992	19.9915	19.8946	27.8936	20.3333	19.376	24.7011
2810422O20Rik	NM_027279	1.8832	1.97714	1.37933	2.06174	0.877102	1.37048	1.50023	1.59115
2810428I15Rik	NM_025577	28.1046	24.5231	39.0799	34.0502	51.1813	30.6326	22.5738	44.1667
2810429I04Rik	NR_015522	1.89106	2.13921	1.18806	1.15118	0.776275	0.811476	1.0661	0.84282
2810432D09Rik	NM_027278	11.1026	8.51547	15.2059	13.8087	18.3889	11.1384	11.909	16.2302
2810432L12Rik	NM_025944	23.1319	22.9882	16.4211	14.9224	25.0711	10.5611	8.03961	8.88126
2810433D01Rik	NR_033474	0.1	0.123967	0.390665	0.271407	0.1	0.43482	0.347174	0.1
2810442I21Rik	NR_015469	0.474974	0.1	0.867671	0.688307	0.217837	0.844275	0.368794	0.543073
2810442N19Rik	NR_040562	0.1	0.1	0.103523	0.108437	0.1	0.1	0.1	0.1
2810453I06Rik	NM_026050	2.20864	1.8575	1.50959	1.12502	2.45029	1.38145	0.356658	1.54487
2810453I06Rik	NM_133703	7.33855	6.9127	9.3732	9.02461	12.6047	7.97519	7.01309	6.70586
2810454H06Rik	NR_029441	0.110549	0.197356	0.160265	0.246487	0.1	0.185323	0.272877	0.106044
2810459M11Rik	NM_001144993	1.70607	1.42217	1.47893	0.353058	2.15845	2.09496	2.5419	1.71409
2810459M11Rik	NM_001144992	0.624906	0.471167	0.926729	0.881779	0.848172	0.876878	0.717249	0.746669
2810474O19Rik	NM_026054	1.4373	1.28967	2.75873	3.05611	0.504381	4.62465	4.48337	2.07473
2900002K06Rik	NR_033561	0.1	0.121935	0.298587	0.221967	0.215291	0.187341	0.207373	0.262138
2900005J15Rik	NR_027851	1.44343	1.46413	1.11793	1.51949	0.405459	1.25497	1.88804	1.36901
2900006K08Rik	NM_028377	1.06345	0.688094	0.674142	0.667929	0.199399	0.510359	0.662891	0.350174
2900010M23Rik	NM_026063	50.0419	43.4586	62.1248	58.3006	87.8191	45.7441	26.6406	53.7779
2900011O08Rik	NM_144518	64.8859	67.1395	41.5389	41.2331	56.6864	24.6791	15.0045	16.8596
2900026A02Rik	NM_172884	3.17307	2.81669	4.47914	4.85326	4.51706	5.70139	3.82406	2.76219
2900041M22Rik	NR_015489	0.176856	0.189742	0.229721	0.1	0.168125	0.104733	0.1	0.1
2900052N01Rik	NR_015605	0.610336	0.612054	0.259551	0.226838	0.1	0.199642	0.1	0.1
2900053A13Rik	NM_001195244	6.44442	6.16033	7.46211	7.24561	8.43183	6.46731	6.29653	7.89399
2900056M20Rik	NR_040269	2.08445	1.96256	0.82397	1.42476	1.20528	2.48352	1.12405	0.719536
2900056M20Rik	NR_040270	0.611719	1.12994	0.682903	0.1	0.1	0.1	0.1	0.1
2900060B14Rik	NR_027901	0.1	0.1	0.1	0.1	0.1	0.1	0.1	0.1
2900064A13Rik	NM_133749	58.7252	57.2906	69.9199	68.7117	90.5253	60.0779	54.4844	68.8649
2900073G15Rik	NM_026064	14.3609	12.1736	50.7848	44.561	58.2621	64.354	47.9449	42.9218
2900079G21Rik	NR_033431	1.94544	2.14864	1.86566	2.3545	1.29393	1.08076	0.183559	0.80178
2900079G21Rik	NR_015468	0.497401	0.540847	0.861971	0.129285	1.16149	0.1	0.119113	0.1
2900079G21Rik	NR_033432	0.1	0.1	0.1	0.1	0.1	0.1	0.1	0.1
2900079G21Rik	NR_033433	0.1	0.1	0.1	0.1	0.1	0.1	0.1	0.1
2900092C05Rik	NM_028434	0.1	0.1	0.1	0.1	0.1	0.1	0.1	0.1
2900092D14Rik	NR_027891	4.72188	5.19419	2.85617	2.61493	3.05119	2.06756	2.43592	1.38171
2900092E17Rik	NM_030240	27.8317	26.5263	30.3735	26.8019	36.1112	26.1325	18.891	29.1199
2900093L17Rik	NR_040666	0.1	0.1	0.1	0.1	0.1	0.1	0.1	0.1
2900097C17Rik	NR_024329	237.255	239.028	126.605	133.882	113.526	98.7026	73.3106	49.4259
3000002C10Rik	NR_033215	1.49456	0.976021	0.881537	1.21747	1.41486	1.14591	2.02765	1.31561
3010026O09Rik	NM_026543	4.33889	4.60183	3.93071	4.20222	4.26961	2.59925	2.54301	3.0276
3110001D03Rik	NM_025849	18.934	17.1727	25.3844	22.2895	30.5777	26.6271	23.1811	29.5791
3110001I22Rik	NM_025653	0.605176	0.697181	0.917012	1.18098	0.362288	0.746455	0.732037	0.79534
3110002H16Rik	NM_029623	11.8036	10.7788	10.7705	11.6379	12.8635	8.97609	9.21965	8.91578
3110003A17Rik	NM_028440	5.87591	5.67896	14.876	11.9131	6.75732	21.6977	20.9435	18.8968
3110007F17Rik	NM_028426	2.35143	2.23902	1.36891	2.28086	1.18737	1.56998	1.6103	1.18018
3110009E18Rik	NM_001172074	0.302567	0.1	0.123347	0.1	0.203022	0.146819	0.1	0.1
3110009E18Rik	NM_028439	0.848596	1.17838	1.29588	1.00819	1.7529	1.18706	1.91298	1.75978
3110021A11Rik	NR_030776	0.325762	0.141288	0.443147	0.102963	0.242916	0.305157	0.402182	0.1
3110035E14Rik	NM_178399	11.891	12.7792	5.15648	5.02761	3.10836	5.49334	6.22391	6.01176
3110039I08Rik	NR_040725	0.250704	0.336336	0.1	0.139169	0.1	0.117601	0.1	0.125388
3110039M20Rik	NR_026733	0.1	0.1	0.1	0.1	0.1	0.1	0.1	0.1
3110040N11Rik	NM_026077	4.82517	4.47007	6.34897	6.68469	6.93726	7.00574	6.41733	9.31476
3110043O21Rik	NM_001081343	12.2469	12.0504	10.8199	10.373	7.2424	11.5227	14.2445	8.73539
3110045C21Rik	NR_040438	0.895395	0.962115	1.18496	0.906493	0.569438	0.534033	0.57628	0.822395
3110047P20Rik	NM_177006	1.52012	1.1932	0.913999	0.97854	0.494379	0.834105	0.246076	0.137253
3110052M02Rik	NM_001166497	1.84825	1.96812	1.12779	1.04386	0.65919	1.24635	1.30953	0.657379
3110056O03Rik	NM_175195	12.4228	11.8926	14.4676	15.3108	25.3813	11.4528	13.0014	12.2159
3110057O12Rik	NM_026622	2.28821	2.1975	1.03155	1.45114	0.452944	1.39217	1.55558	0.738386
3110062M04Rik	NM_001135611	0.1	0.101433	0.39599	0.26628	0.620478	0.58819	0.182163	0.352644
3110062M04Rik	NM_199145	0.91768	0.794622	1.86541	1.45458	1.43127	2.5635	2.14773	2.64245
3110070M22Rik	NR_027974	0.678339	0.478221	0.55081	0.792912	1.36348	0.96474	0.890331	1.54165
3110079O15Rik	NM_028473	0.1	0.1	0.173301	0.1	0.257501	0.457832	0.1	0.423357
3110082D06Rik	NM_028474	0.713566	0.77791	0.357293	0.367583	0.300729	0.288601	0.285943	0.1
3110082I17Rik	NM_028469	3.18388	3.13049	7.92005	7.23992	8.53492	6.056	6.79311	7.29103
3110099E03Rik	NR_030712	0.1	0.1	0.1	0.1	0.1	0.1	0.1	0.1
3200002M19Rik	NM_027532	2.13031	2.35363	4.43987	4.11743	5.24081	5.88931	6.8224	11.5688
3230401D17Rik	NM_025699	9.52018	9.0477	11.4372	12.1527	11.0753	13.0262	13.8729	14.6901
3300002I08Rik	NM_027017	0.242809	0.309354	0.483547	0.396082	0.165424	0.860054	1.05371	0.724272
3425401B19Rik	NM_001195097	0.1	0.1	0.128443	0.123037	0.1	0.307833	0.180724	0.1
3632451O06Rik	NM_026142	14.2224	14.3497	8.84564	8.47973	5.43111	8.53603	5.39515	4.82068
3632454L22Rik	NR_040282	0.1	0.1	0.1	0.1	0.1	0.1	0.1	0.1
3632454L22Rik	NR_040283	0.1	0.1	0.1	0.1	0.1	0.1	0.158357	0.1
3632454L22Rik	NR_040281	0.164391	0.311993	0.132741	0.11693	0.1	0.1	0.1	0.1
3830403N18Rik	NM_027510	0.129055	0.1	0.118614	0.164914	0.143837	0.45937	0.954991	0.899083
3830406C13Rik	NM_178141	5.76728	5.60267	4.6943	5.60224	2.43085	6.13984	5.49263	5.01756
3830406C13Rik	NM_146051	3.15111	2.86076	2.14825	1.86036	0.468753	1.90169	2.38697	0.282026
3830408C21Rik	NR_015471	1.14068	0.745678	0.599574	0.542401	0.505313	0.627206	0.677063	0.49324
3830417A13Rik	NM_027512	0.1	0.1	0.1	0.1	0.1	0.1	0.1	0.1
3830431G21Rik	NM_001177503	8.41241	9.02385	5.16319	4.64856	4.22391	2.81492	0.9443	0.990742
3930402G23Rik	NR_030715	0.1	0.1	0.345693	0.432385	0.613029	0.117556	0.1	0.13333
4430402I18Rik	NM_198651	0.797464	1.01444	0.492564	0.824104	0.298215	0.613559	0.6092	0.884672
4632411B12Rik	NM_172652	15.7221	15.4559	13.2624	13.2206	15.2818	11.864	9.98631	6.90957
4632415K11Rik	NM_028883	3.0584	3.10595	3.20633	3.38787	5.10418	3.74563	3.46935	3.17945
4632415L05Rik	NR_027985	3.27703	3.06033	2.16436	2.64839	2.21367	2.59306	2.43566	1.06768
4632427E13Rik	NR_015510	0.415793	0.254836	0.270237	0.283236	0.372049	0.240452	0.186479	0.436926
4632428C04Rik	NR_033631	1.30883	1.2622	1.15799	1.16864	0.47642	0.657552	0.487341	0.56118
4632428N05Rik	NM_028732	5.0211	5.32464	7.45178	6.44573	8.03536	23.4177	28.4814	23.8255
4632428N05Rik	NM_001159572	1.03461	0.673319	1.73358	1.09025	3.08859	6.0579	7.94328	4.92533
4632434I11Rik	NM_001080995	0.128935	0.177874	0.770927	0.69707	0.1	0.784058	0.827292	0.620332
4732415M23Rik	NM_177279	0.800258	0.441531	0.7911	0.840082	1.0793	0.956358	0.646241	1.70671
4732416N19Rik	NR_015615	0.1	0.34523	0.1	0.1	0.1	0.1	0.237616	0.236268
4732418C07Rik	NM_172698	29.041	28.0734	16.2273	17.654	15.0367	18.3724	22.4996	15.2966
4732456N10Rik	NM_177717	0.110165	0.107335	0.1	0.1	0.1	0.120402	0.145093	0.1
4732471D19Rik	NM_176987	2.32191	2.30343	1.7913	1.8523	0.854032	1.62292	1.3684	0.835448
4732471J01Rik	NR_015569	0.762637	0.959744	0.202113	0.40406	0.228878	0.338161	0.3214	0.1
4732490B19Rik	NR_040276	0.1	0.1	0.1	0.1	0.1	0.1	0.1	0.1
4831426I19Rik	NM_172500	0.1	0.1	0.1	0.146141	0.1	0.1	0.1	0.1
4831426I19Rik	NM_001042699	1.17338	1.43567	1.66586	1.59456	1.3914	1.90434	1.41362	0.378397
4831440E17Rik	NR_030700	0.676056	0.557504	0.166238	0.350545	0.126147	0.317963	0.352887	0.149247
4832428D23Rik	NM_207281	0.1	0.1	0.1	0.1	0.1	0.1	0.1	0.1
4833403I15Rik	NM_029008	0.1	0.1	0.1	0.1	0.1	0.176335	0.1	0.1
4833418N02Rik	NR_015506	0.193605	0.1	0.262768	0.410037	0.198156	0.44369	1.28539	0.474122
4833419F23Rik	NR_040328	0.1	0.472645	1.07852	0.63814	0.1	0.297801	0.376675	0.499466
4833420G17Rik	NM_001113550	9.9889	9.04539	6.73306	8.21123	3.15243	8.63712	10.2625	8.69013
4833420G17Rik	NM_026127	0.1	0.205205	0.1	0.1	0.1	0.1	0.830309	0.1
4833422C13Rik	NR_028313	0.838214	0.881495	0.601421	0.909437	0.45502	0.598477	0.321869	0.544172
4833422C13Rik	NR_015501	0.1	0.1	0.1	0.1	0.1	0.1	0.1	0.1
4833422C13Rik	NR_028314	0.19032	0.142465	0.1	0.1	0.1	0.14759	0.1	0.1
4833422F24Rik	NM_029021	0.1	0.1	0.257663	0.104907	0.236149	0.123177	0.1	0.1
4833423E24Rik	NM_001081664	4.76492	4.3762	1.17131	0.629577	0.702329	2.93097	5.18053	4.36551
4833424O15Rik	NM_029425	4.84022	4.05286	1.6577	2.39134	2.75835	2.07539	2.3624	1.46836
4833427G06Rik	NM_177702	0.136425	0.1	0.287096	0.544366	0.164963	0.1	0.134083	0.441773
4833428L15Rik	NR_040732	0.1	0.1	0.1	0.1	0.1	0.1	0.1	0.1
4833439L19Rik	NM_133797	32.7727	31.4081	30.0584	29.4793	37.6318	29.2727	30.6976	25.5252
4833442J19Rik	NM_177101	1.19244	1.28165	1.3521	3.36744	0.775802	1.88928	1.976	1.55774
4921501E09Rik	NM_001009544	0.1	0.1	0.1	0.1	0.1	0.1	0.1	0.1
4921504E06Rik	NM_027600	0.1	0.1	0.1	0.1	0.1	0.1	0.1	0.1
4921506M07Rik	NM_001037743	0.1	0.1	0.1	0.1	0.1	0.1	0.1	0.1
4921507P07Rik	NM_027564	0.386497	0.353321	0.189296	0.32296	0.1	0.154599	0.143486	0.1
4921509C19Rik	NM_198655	0.1	0.1	0.1	0.1	0.1	0.1	0.1	0.1
4921510H08Rik	NM_025724	0.1	0.1	0.1	0.1	0.1	0.1	0.1	0.1
4921511C20Rik	NR_003646	0.1	0.1	0.1	0.1	0.1	0.1	0.1	0.1
4921511H03Rik	NM_027603	0.1	0.1	0.1	0.1	0.1	0.1	0.1	0.1
4921513D23Rik	NM_001081154	16.1371	17.1986	10.5946	9.98157	6.95978	10.9702	8.43414	5.08904
4921513I03Rik	NR_038000	0.1	0.1	0.1	0.1	0.1	0.1	0.1	0.1
4921513I03Rik	NR_038003	0.1	0.1	0.1	0.1	0.1	0.1	0.1	0.1
4921515J06Rik	NM_001078646	0.142883	0.1	0.170749	0.1	0.150468	0.103655	0.124817	0.1
4921515J06Rik	NM_025723	0.1	0.201563	0.1	0.1	0.1	0.1	0.1	0.101065
4921517D21Rik	NM_026338	0.1	0.1	0.1	0.1	0.1	0.1	0.1	0.1
4921517D22Rik	NM_183290	0.1	0.1	0.1	0.1	0.1	0.1	0.1	0.1
4921517L17Rik	NM_027585	1.49272	1.43153	0.987673	1.2443	1.46828	0.877209	0.963192	1.40952
4921523A10Rik	NM_173449	0.1	0.1	0.1	0.1	0.1	0.1	0.1	0.1
4921524J17Rik	NM_025722	2.25893	2.10279	3.2331	4.09653	1.65598	3.85894	4.93236	3.30691
4921524J17Rik	NR_033144	0.1	0.1	0.394969	0.1	0.265736	0.1	0.1	0.690134
4921524L21Rik	NM_027598	0.1	0.1	0.1	0.1	0.1	0.1	0.1	0.1
4921528I01Rik	NM_027616	0.1	0.1	0.1	0.1	0.1	0.1	0.1	0.1
4921528O07Rik	NM_030071	0.1	0.1	0.1	0.1	0.1	0.1	0.1	0.1
4921530D09Rik	NM_029859	0.1	0.1	0.1	0.1	0.1	0.1	0.1	0.1
4921530L18Rik	NR_038162	0.153247	0.1	0.182056	0.286119	0.1	0.163319	0.302708	0.159377
4921530L21Rik	NM_025733	0.1	0.1	0.1	0.1	0.1	0.1	0.1	0.1
4921531C22Rik	NR_033782	0.849324	0.684643	1.1889	1.10665	1.08966	1.0996	0.63009	1.04309
4921533I20Rik	NR_033607	0.1	0.1	0.1	0.1	0.1	0.1	0.259162	0.1
4921536K21Rik	NM_026150	0.116563	0.171702	0.313708	0.228923	0.349913	0.193018	0.266224	0.180572
4921539E11Rik	NM_027612	0.1	0.1	0.1	0.1	0.1	0.1	0.1	0.1
4921539E11Rik	NM_001163494	0.1	0.1	0.1	0.1	0.1	0.1	0.1	0.1
4922501C03Rik	NM_199316	1.06785	1.27835	1.02503	1.16668	0.29132	1.58941	1.62521	0.762018
4922501L14Rik	NM_175176	3.15406	3.0615	1.60241	1.73867	1.29282	1.26774	0.986529	1.49005
4922502D21Rik	NM_199034	0.1	0.1	0.1	0.1	0.1	0.1	0.1	0.1
4922505E12Rik	NM_001033547	0.1	0.1	0.1	0.1	0.1	0.1	0.1	0.1
4922505G16Rik	NM_001039557	0.265057	0.198826	0.1	0.156019	0.1	0.1	0.1	0.1
4930402F06Rik	NM_001080709	0.1	0.1	0.1	0.1	0.1	0.1	0.1	0.1
4930402H24Rik	NM_029432	23.4934	22.8821	10.6719	10.7499	15.3102	17.019	18.6418	7.82847
4930403L05Rik	NR_033171	0.1	0.1	0.1	0.1	0.1	0.1	0.1	0.1
4930403N07Rik	NM_028687	0.1	0.1	0.1	0.1	0.1	0.1	0.1	0.1
4930404A05Rik	NR_040495	0.1	0.1	0.1	0.1	0.1	0.1	0.1	0.1
4930404A10Rik	NM_029105	0.1	0.1	0.1	0.1	0.1	0.1	0.1	0.1
4930404H21Rik	NM_028654	0.1	0.1	0.1	0.1	0.1	0.1	0.1	0.1
4930404I05Rik	NR_028368	0.723677	0.344089	0.429251	0.449782	0.217605	0.760596	0.583364	0.505451
4930404N11Rik	NM_001014836	2.92258	2.56368	2.88725	2.05552	3.36826	6.50592	9.36988	8.75244
4930405A21Rik	NR_040505	0.328612	0.177433	0.29509	0.193754	0.374716	0.164087	0.180568	0.235683
4930406D18Rik	NR_040543	0.1	0.1	0.1	0.1	0.1	0.1	0.1	0.1
4930407I10Rik	NM_001166475	0.1	0.1	0.1	0.1	0.1	0.1	0.1	0.1
4930408F14Rik	NM_029106	0.1	0.1	0.1	0.1	0.1	0.1	0.1	0.1
4930412B13Rik	NR_040631	0.1	0.1	0.1	0.1	0.1	0.1	0.1	0.1
4930412C18Rik	NR_030693	0.661313	0.76087	0.264752	0.376615	0.144594	0.33047	0.185319	0.142208
4930412F15Rik	NM_175517	0.311693	0.371344	0.113086	0.155725	0.246636	0.18213	0.155298	0.196057
4930412O13Rik	NR_024257	0.1	0.1	0.1	0.1	0.1	0.1	0.1	0.1
4930413E15Rik	NR_040694	0.1	0.1	0.1	0.1	0.1	0.1	0.1	0.1
4930414N06Rik	NR_040294	0.1	0.1	0.1	0.1	0.1	0.1	0.1	0.1
4930415F15Rik	NM_028669	0.1	0.1	0.239675	0.148921	0.1	0.1	0.23378	0.226928
4930415L06Rik	NM_001033880	0.1	0.1	0.1	0.1	0.1	0.1	0.1	0.1
4930415O20Rik	NM_001201322	0.1	0.115687	0.185208	0.446862	0.125261	0.1	0.105707	0.174188
4930417G10Rik	NM_029107	0.848251	0.710759	0.386882	0.293712	0.105386	0.396339	0.390079	0.159747
4930417O13Rik	NR_015527	0.1	0.1	0.1	0.1	0.1	0.1	0.1	0.1
4930419G24Rik	NR_040595	0.1	0.1	0.1	0.1	0.1	0.1	0.1	0.1
4930420K17Rik	NM_001081029	7.83758	7.46964	10.1166	8.9361	11.4375	9.78879	11.9072	14.4475
4930422G04Rik	NM_197997	0.608627	0.599853	0.646034	0.803105	0.267858	0.536545	0.551608	0.38751
4930423M02Rik	NR_038183	0.1	0.1	0.1	0.1	0.1	0.1	0.1	0.1
4930425K10Rik	NR_038182	0.1	0.1	0.1	0.1	0.1	0.1	0.1	0.1
4930425O10Rik	NR_040545	0.1	0.1	0.1	0.1	0.1	0.1	0.1	0.1
4930426L09Rik	NR_024323	0.515424	0.619718	0.189302	0.324788	0.122295	0.251615	0.354561	0.245353
4930427A07Rik	NM_134041	0.764705	0.787336	2.43861	1.92595	2.43859	2.33058	2.01821	1.44774
4930428D18Rik	NM_001033799	0.1	0.1	0.1	0.1	0.1	0.1	0.1	0.1
4930428E23Rik	NM_001033786	0.1	0.1	0.1	0.1	0.1	0.1	0.1	0.1
4930428G15Rik	NR_040730	0.1	0.1	0.1	0.1	0.1	0.1	0.1	0.1
4930429B21Rik	NR_027966	1.16982	1.21667	0.871316	1.36998	1.08589	0.531858	0.303192	0.102387
4930429D17Rik	NR_040699	0.1	0.1	0.1	0.1	0.1	0.1	0.1	0.1
4930429F11Rik	NR_033463	0.1	0.1	0.1	0.1	0.1	0.1	0.1	0.1
4930429F24Rik	NR_040734	0.319418	0.1	0.319812	0.888535	0.1	0.523147	0.264345	0.1
4930430A15Rik	NM_026248	0.1	0.1	0.1	0.1	0.1	0.1	0.1	0.1
4930430D24Rik	NM_001034856	0.1	0.1	0.1	0.1	0.1	0.1	0.1	0.1
4930430F08Rik	NM_175128	5.74964	5.44607	3.78835	5.47636	1.98392	4.5442	4.99507	3.4912
4930430J02Rik	NR_040729	0.1	0.1	0.1	0.1	0.1	0.1	0.1	0.1
4930431A04Rik	NM_001099918	0.1	0.1	0.1	0.1	0.1	0.1	0.1	0.1
4930432K09Rik	NM_001163551	0.1	0.1	0.1	0.1	0.1	0.1	0.1	0.1
4930432K09Rik	NM_028648	0.1	0.1	0.1	0.1	0.1	0.1	0.1	0.1
4930432K21Rik	NM_001163752	0.471743	0.1204	0.10923	0.188964	0.21438	0.33818	0.1	0.460886
4930432K21Rik	NM_029045	0.13968	0.483007	0.340175	0.354628	0.172693	0.110406	0.261653	0.1
4930433B08Rik	NR_040544	0.1	0.1	0.1	0.1	0.1	0.1	0.1	0.1
4930433I11Rik	NM_207248	0.1	0.1	0.1	0.1	0.1	0.1	0.1	0.1
4930433N12Rik	NR_027988	0.1	0.1	0.1	0.1	0.1	0.1	0.1	0.1
4930435E12Rik	NM_029042	0.1	0.1	0.1	0.1	0.1	0.1	0.1	0.1
4930440C22Rik	NR_040473	0.1	0.1	0.1	0.1	0.1	0.1	0.1	0.1
4930441J16Rik	NR_040501	0.1	0.1	0.1	0.1	0.1	0.1	0.1	0.1
4930441O14Rik	NR_027969	0.665606	0.401224	0.161	0.239251	0.252339	0.181923	0.162464	0.1
4930442J19Rik	NR_040747	0.1	0.1	0.1	0.1	0.1	0.1	0.1	0.1
4930442L01Rik	NR_015596	0.1	0.1	0.1	0.1	0.1	0.1	0.1	0.1
4930443G12Rik	NM_029054	0.1	0.1	0.1	0.1	0.1	0.1	0.1	0.1
4930443O20Rik	NR_040504	0.1	0.1	0.1	0.1	0.1	0.1	0.1	0.1
4930444A02Rik	NM_029037	5.63601	5.7558	4.78366	4.90089	6.86902	3.85779	3.37545	2.84266
4930444F02Rik	NR_038035	0.1	0.1	0.1	0.1	0.1	0.1	0.1	0.1
4930444F02Rik	NR_038034	0.1	0.1	0.1	0.1	0.1	0.1	0.1	0.1
4930444G20Rik	NM_053264	0.1	0.1	0.1	0.1	0.1	0.1	0.1	0.1
4930444P10Rik	NM_001243238	0.264629	0.357937	0.1	0.1	0.1	0.1	0.306193	0.1
4930447C04Rik	NM_029444	2.17741	1.86457	1.44736	1.23378	0.306238	1.12455	0.388655	0.545707
4930448H16Rik	NR_040700	0.1	0.1	0.1	0.1	0.1	0.1	0.1	0.1
4930448I06Rik	NR_040475	0.1	0.1	0.1	0.1	0.1	0.1	0.1	0.1
4930448I18Rik	NR_040696	0.1	0.1	0.1	0.1	0.1	0.1	0.1	0.1
4930448K20Rik	NR_004448	0.1	0.1	0.1	0.1	0.1	0.1	0.1	0.1
4930449I24Rik	NM_026136	0.1	0.1	0.1	0.1	0.1	0.1	0.1	0.1
4930451C15Rik	NM_029053	0.243048	0.179289	0.1	0.1	0.1	0.189973	0.467526	0.281787
4930451C15Rik	NM_001145435	0.1	0.1	0.136762	0.1	0.1	0.1	0.1	0.1
4930451I11Rik	NM_183131	0.1	0.1	0.1	0.1	0.1	0.1	0.1	0.1
4930452B06Rik	NM_028934	1.9678	2.50059	1.42409	1.38019	1.08733	0.73847	0.634156	0.279322
4930452N14Rik	NR_040629	0.1	0.1	0.1	0.1	0.1	0.1	0.1	0.1
4930453N24Rik	NM_026273	5.66102	5.68972	8.57017	7.26717	5.51697	8.39583	7.72723	6.29548
4930455C21Rik	NM_024273	8.57418	7.8387	9.82479	9.79494	15.1427	8.2746	6.24498	8.65359
4930455F16Rik	NR_040570	0.1	0.1	0.1	0.1	0.1	0.1	0.1	0.1
4930455F16Rik	NR_040571	0.1	0.1	0.1	0.1	0.1	0.1	0.1	0.1
4930455F16Rik	NR_040572	0.1	0.1	0.1	0.1	0.1	0.1	0.1	0.1
4930455F23Rik	NM_029115	5.49853	6.33862	7.22189	5.89055	4.90263	5.03038	4.0754	3.702
4930455H04Rik	NR_040596	0.1	0.1	0.1	0.1	0.1	0.1	0.1	0.1
4930458L03Rik	NM_030047	0.1	0.1	0.1	0.1	0.1	0.1	0.1	0.1
4930461G14Rik	NR_040736	0.120757	0.1	0.1	0.108426	0.1	0.1	0.1	0.177531
4930465A12Rik	NM_029137	0.1	0.1	0.1	0.1	0.1	0.1	0.1	0.1
4930465K10Rik	NR_027978	0.134457	0.1	0.1	0.1	0.121516	0.1	0.1	0.1
4930467E23Rik	NM_001039553	0.1	0.1	0.1	0.1	0.1	0.1	0.1	0.1
4930468A15Rik	NM_001201395	0.1	0.1	0.1	0.1	0.1	0.1	0.1	0.1
4930469G21Rik	NM_001195189	0.122159	0.1	0.1	0.111529	0.1	0.1	0.1	0.1
4930470P17Rik	NR_027825	0.1	0.1	0.1	0.1	0.1	0.1	0.1	0.1
4930471G03Rik	NR_015571	0.1	0.1	0.1	0.1	0.1	0.1	0.1	0.1
4930471I20Rik	NR_040613	0.1	0.100501	0.1	0.1	0.1	0.1	0.1	0.1
4930471M23Rik	NM_175675	9.85011	9.08022	20.9123	20.8177	37.0709	17.0145	19.5152	14.4329
4930473A02Rik	NR_040348	0.1	0.1	0.1	0.1	0.1	0.1	0.1	0.1
4930473A06Rik	NM_001081012	0.632375	0.560419	0.361974	0.370947	0.139775	0.493537	0.367169	0.191613
4930474M22Rik	NR_027986	0.1	0.1	0.105359	0.1	0.1	0.138416	0.1	0.1
4930474N05Rik	NM_175008	0.1	0.1	0.1	0.1	0.1	0.1	0.1	0.1
4930474N09Rik	NR_038130	0.1	0.117633	0.1	0.127819	0.1	0.1	0.1	0.1
4930478L05Rik	NR_040569	0.1	0.1	0.1	0.1	0.1	0.1	0.1	0.1
4930479M11Rik	NR_027848	0.1	0.1	0.1	0.1	0.1	0.1	0.1	0.1
4930479M11Rik	NR_027849	0.1	0.1	0.1	0.1	0.1	0.1	0.1	0.1
4930480E11Rik	NM_001177966	0.1	0.1	0.1	0.1	0.1	0.1	0.1	0.1
4930480G23Rik	NR_040768	0.1	0.1	0.1	0.1	0.1	0.1	0.1	0.1
4930481A15Rik	NR_015545	0.174674	0.115749	0.197395	0.139275	0.1	0.20335	0.1	0.1
4930481A15Rik	NR_027940	0.382585	0.189374	0.429217	0.1	0.277148	0.668832	0.1	0.1
4930481A15Rik	NR_027938	0.573196	1.18523	0.741927	0.737212	0.935717	0.572858	1.02188	1.32803
4930483J18Rik	NR_015603	0.1	0.1	0.1	0.1	0.1	0.1	0.1	0.1
4930486F22Rik	NR_038024	0.1	0.1	0.1	0.1	0.1	0.1	0.1	0.1
4930486L24Rik	NM_178098	0.1	0.1	1.10545	0.65607	0.435189	0.842169	1.21905	1.46776
4930487H11Rik	NR_040601	0.1	0.1	0.205094	0.1	0.1	0.1	0.1	0.1
4930488B22Rik	NR_040627	0.1	0.1	0.1	0.1	0.1	0.1	0.1	0.1
4930488L21Rik	NR_026888	0.135682	0.150486	0.1	0.1	0.1	0.1	0.1	0.11728
4930500J02Rik	NR_040322	0.1	0.1	0.1	0.1	0.1	0.1	0.1	0.1
4930500J02Rik	NR_040323	0.1	0.1	0.1	0.285329	0.1	0.274429	0.1	0.1
4930500L23Rik	NR_040701	0.1	0.1	0.1	0.1	0.1	0.1	0.1	0.1
4930502A04Rik	NR_040737	0.1	0.1	0.1	0.1	0.1	0.1	0.1	0.1
4930502E18Rik	NM_029142	0.410872	0.549045	0.656919	0.378007	0.247564	0.369538	0.44274	0.339244
4930503B20Rik	NM_029144	0.1	0.1	0.1	0.154307	0.1	0.1	0.102038	0.1
4930503E14Rik	NM_029131	0.1	0.102517	0.1	0.1	0.1	0.1	0.1	0.1
4930503E24Rik	NR_028310	1.90773	1.82363	2.56261	2.22013	3.17747	1.55181	1.87635	2.55214
4930503H13Rik	NR_033598	0.1	0.1	0.1	0.1	0.1	0.1	0.1	0.1
4930503L19Rik	NM_172967	2.67976	2.14019	3.70547	3.59885	1.12165	5.0814	5.06056	3.43792
4930503O07Rik	NR_040477	0.1	0.1	0.1	0.1	0.1	0.1	0.1	0.1
4930504O13Rik	NM_207527	0.1	0.1	0.1	0.1	0.1	0.1	0.1	0.1
4930505A04Rik	NM_001100394	0.117023	0.260651	0.170565	0.143437	0.1	0.149857	0.112152	0.1
4930506M07Rik	NM_175172	10.8857	11.6047	2.50394	2.93004	2.396	1.80213	2.23468	1.38285
4930506M07Rik	NM_001114312	2.94012	2.59006	4.96757	4.10427	2.85864	6.98842	7.1452	4.50848
4930507D05Rik	NR_027926	0.215564	0.270294	0.319205	0.336506	0.293235	0.185244	0.232993	0.103122
4930509J09Rik	NR_040547	0.1	0.1	0.1	0.1	0.1	0.1	0.1	0.1
4930509K18Rik	NR_040663	0.1	0.1	0.1	0.1	0.1	0.1	0.1	0.1
4930511E03Rik	NR_040761	0.1	0.1	0.1	0.1	0.1	0.1	0.1	0.1
4930511I11Rik	NM_026290	0.1	0.1	0.1	0.1	0.1	0.1	0.1	0.1
4930511M06Rik	NR_027944	0.1	0.1	0.1	0.1	0.1	0.1	0.1	0.1
4930511M06Rik	NR_015494	0.1	0.1	0.1	0.1	0.1	0.1	0.1	0.1
4930511M06Rik	NR_027945	0.1	0.1	0.1	0.1	0.1	0.1	0.1	0.1
4930511M11Rik	NM_029141	0.1	0.1	0.1	0.1	0.1	0.1	0.1	0.1
4930511M11Rik	NM_029154	0.1	0.113261	0.1	0.1	0.1	0.1	0.1	0.1
4930512B01Rik	NR_033573	0.1	0.1	0.1	0.1	0.1	0.1	0.1	0.1
4930513N10Rik	NR_015574	0.213892	0.109442	0.241833	0.103832	0.284899	0.251284	0.327856	0.1
4930515B02Rik	NR_040654	0.1	0.1	0.1	0.1	0.1	0.1	0.1	0.1
4930515G01Rik	NR_027872	0.229973	0.112674	0.418289	0.435246	0.384652	0.392584	0.346984	0.208934
4930515G16Rik	NR_003100	0.1	0.1	0.1	0.1	0.1	0.1	0.126015	0.1
4930515L03Rik	NR_040632	0.1	0.1	0.1	0.1	0.1	0.1	0.1	0.1
4930517E11Rik	NR_040611	0.1	0.1	0.1	0.1	0.1	0.1	0.1	0.1
4930519F09Rik	NR_033601	0.634403	0.516563	0.161657	0.831175	0.1	0.447926	0.531623	0.248204
4930519F16Rik	NM_029170	0.1	0.1	0.1	0.1	0.1	0.1	0.224195	0.1
4930519F24Rik	NR_040763	0.1	0.1	0.1	0.1	0.1	0.1	0.1	0.1
4930519G04Rik	NM_026263	0.1	0.1	0.1	0.1	0.1	0.1	0.1	0.1
4930520O04Rik	NR_040384	0.409289	0.263464	0.39419	0.504452	0.25108	0.349613	0.1	0.123595
4930520O04Rik	NR_040383	0.1	0.151802	0.1	0.1	0.1	0.1	0.285033	0.1
4930521A18Rik	NM_029062	0.1	0.1	0.1	0.1	0.1	0.1	0.1	0.1
4930521E06Rik	NR_040602	0.1	0.1	0.1	0.1	0.1	0.1	0.1	0.1
4930522H14Rik	NM_001199090	0.1	0.1	0.1	0.1	0.1	0.1	0.1	0.1
4930522H14Rik	NM_026291	0.1	0.1	0.1	0.1	0.1	0.1	0.1	0.1
4930522O17Rik	NR_040665	0.1	0.1	0.1	0.1	0.1	0.1	0.1	0.1
4930523C07Rik	NM_001162896	0.410862	0.546778	1.13722	1.14037	0.643601	1.69526	1.25746	0.57061
4930523C07Rik	NR_028111	0.1	0.1	0.1	0.124444	0.1	0.1	0.1	0.1
4930523O13Rik	NR_040451	0.1	0.1	0.1	0.1	0.1	0.1	0.1	0.1
4930524B15Rik	NM_026262	0.1	0.1	0.1	0.1	0.1	0.1	0.1	0.1
4930524E20Rik	NM_001081661	0.1	0.1	0.1	0.1	0.1	0.1	0.1	0.1
4930524L23Rik	NR_029473	0.195397	0.285479	0.153921	0.121561	0.18558	0.164711	0.13841	0.1
4930524O08Rik	NR_040735	0.1	0.1	0.1	0.1	0.1	0.1	0.1	0.1
4930525D18Rik	NR_040738	0.1	0.1	0.1	0.1	0.1	0.1	0.1	0.1
4930525F21Rik	NM_029455	0.449513	0.815801	0.313863	0.246203	0.1	0.1	0.1	0.1
4930526D03Rik	NM_199023	0.1	0.1	0.1	0.1	0.1	0.1	0.1	0.1
4930526I15Rik	NR_027950	0.1	0.1	0.1	0.1	0.1	0.1	0.1	0.1
4930526I15Rik	NR_015516	0.1	0.1	0.1	0.1	0.1	0.1	0.1	0.1
4930528A17Rik	NR_028384	0.1	0.1	0.152535	0.180707	0.1	0.1	0.139622	0.170818
4930528F23Rik	NM_029197	0.1	0.1	0.1	0.1	0.1	0.1	0.1	0.1
4930528P14Rik	NR_040516	0.1	0.1	0.1	0.1	0.1	0.1	0.1	0.1
4930529C04Rik	NR_033593	0.1	0.1	0.1	0.1	0.1	0.1	0.1	0.1
4930529F22Rik	NM_001009548	0.1	0.1	0.1	0.1	0.1	0.1	0.1	0.1
4930529K09Rik	NR_040457	0.1	0.1	0.1	0.1	0.1	0.1	0.1	0.1
4930529L06Rik	NR_040537	0.1	0.1	0.1	0.1	0.1	0.1	0.1	0.1
4930529M08Rik	NM_175280	0.148312	0.1	0.1	0.114605	0.1	0.1	0.254367	0.1
4930533B01Rik	NR_040614	0.1	0.1	0.1	0.1	0.1	0.1	0.1	0.1
4930533P14Rik	NR_040478	0.1	0.1	0.1	0.1	0.1	0.1	0.1	0.1
4930534B04Rik	NM_181815	0.584281	0.734482	1.39649	1.19961	0.586741	1.74176	1.7793	0.983217
4930538K18Rik	NM_029198	0.518321	0.670743	0.332406	0.276429	0.220912	0.105707	0.197753	0.194402
4930539C22Rik	NR_040600	0.1	0.1	0.1	0.1	0.1	0.1	0.1	0.1
4930539E08Rik	NM_172450	0.235034	0.162309	0.1	0.110716	0.22317	0.1	0.1	0.1
4930539J05Rik	NR_030689	0.287972	0.676957	0.693854	0.636107	0.374604	0.557505	1.64026	0.1
4930539M17Rik	NR_040597	0.148595	0.1	0.1	0.1	0.1	0.1	0.1	0.1
4930539N22Rik	NR_040598	0.1	0.1	0.1	0.1	0.1	0.1	0.1	0.1
4930540M03Rik	NR_040746	0.1	0.1	0.1	0.1	0.1	0.1	0.1	0.1
4930542C21Rik	NR_040565	0.1	0.1	0.1	0.1	0.1	0.1	0.1	0.1
4930542D17Rik	NR_040566	0.1	0.1	0.1	0.1	0.1	0.1	0.1	0.1
4930542N07Rik	NM_029199	0.1	0.1	0.1	0.1	0.1	0.1	0.1	0.1
4930544D05Rik	NM_001145537	0.1	0.1	0.1	0.1	0.1	0.1	0.1	0.1
4930544G11Rik	NM_001161773	0.1	0.1	0.1	0.1	0.1	0.1	0.1	0.1
4930544O15Rik	NM_029196	0.102186	0.346254	0.272513	0.476977	0.231544	0.1	0.378443	0.421853
4930545L23Rik	NR_040517	0.1	0.1	0.1	0.1	0.1	0.1	0.1	0.1
4930546C10Rik	NR_038051	0.1	0.1	0.1	0.1	0.1	0.1	0.1	0.1
4930546K05Rik	NR_040754	0.1	0.1	0.1	0.1	0.1	0.1	0.1	0.1
4930547C10Rik	NM_026652	0.1	0.1	0.1	0.1	0.1	0.1	0.1	0.1
4930547E08Rik	NR_040514	0.1	0.1	0.140084	0.1	0.1	0.1	0.1	0.1
4930547E14Rik	NR_040564	0.1	0.1	0.1	0.1	0.1	0.1	0.1	0.1
4930547N16Rik	NM_029249	0.1	0.117391	0.819926	0.643718	0.165671	1.16353	1.26355	0.547706
4930548H24Rik	NM_026296	0.1	0.1	0.1	0.1	0.1	0.1	0.1	0.1
4930548K13Rik	NR_040656	0.1	0.1	0.1	0.1	0.1	0.1	0.1	0.1
4930549C01Rik	NM_026300	0.1	0.1	0.1	0.1	0.1	0.1	0.1	0.1
4930550C14Rik	NM_029247	0.33858	0.188394	0.496402	0.387015	0.152889	0.390816	0.889753	0.582963
4930550L24Rik	NM_023774	0.1	0.1	0.146713	0.1	0.1	0.1	0.1	0.1
4930552N02Rik	NR_040661	0.1	0.1	0.1	0.1	0.1	0.1	0.1	0.1
4930553E22Rik	NR_040567	0.1	0.1	0.1	0.1	0.1	0.1	0.1	0.1
4930554C24Rik	NR_040739	0.1	0.1	0.1	0.1	0.1	0.1	0.1	0.1
4930555B11Rik	NR_040633	0.1	0.1	0.1	0.1	0.1	0.1	0.1	0.1
4930555G01Rik	NM_175393	0.1	0.1	0.1	0.1	0.1	0.1	0.1	0.1
4930555I21Rik	NM_030189	0.341734	0.53458	0.253403	0.170747	0.163236	0.34135	0.531343	0.608853
4930556C24Rik	NR_040506	0.1	0.1	0.1	0.1	0.1	0.1	0.1	0.1
4930556G01Rik	NR_040655	0.1	0.1	0.1	0.1	0.1	0.1	0.1	0.1
4930557A04Rik	NM_029229	0.1	0.1	0.1	0.1	0.1	0.1	0.1	0.1
4930557J02Rik	NR_040703	0.1	0.1	0.1	0.1	0.1	0.1	0.1	0.1
4930558C23Rik	NR_015490	0.1	0.1	0.1	0.1	0.1	0.1	0.1	0.1
4930558J18Rik	NR_037999	0.1	0.1	0.1	0.1	0.1	0.163127	0.201804	0.1
4930558K02Rik	NM_001204905	0.1	0.1	0.1	0.1	0.1	0.1	0.110061	0.1
4930558K02Rik	NM_001204904	0.1	0.13377	0.1	0.146128	0.1	0.1	0.1	0.1
4930562C15Rik	NM_030192	0.1	0.1	0.1	0.1	0.1	0.1	0.1	0.1
4930562F07Rik	NR_038031	0.1	0.189171	0.1	0.259065	0.1	0.1	0.267879	0.1
4930562F07Rik	NR_038030	0.1	0.1	0.1	0.1	0.1	0.1	0.1	0.290857
4930563D23Rik	NM_029252	0.1	0.1	0.1	0.1	0.1	0.1	0.1	0.1
4930563E22Rik	NM_001163728	0.959541	1.01501	0.510635	0.603611	0.463317	0.576003	0.32886	0.444905
4930563F08Rik	NR_040704	0.1	0.1	0.1	0.1	0.1	0.1	0.1	0.1
4930564K09Rik	NR_040381	0.1	0.1	0.1	0.1	0.1	0.1	0.1	0.1
4930564K09Rik	NR_040382	0.1	0.1	0.1	0.1	0.1	0.1	0.1	0.1
4930565A17	NR_040638	0.1	0.1	0.1	0.1	0.1	0.1	0.1	0.1
4930565D16Rik	NR_040752	0.1	0.1	0.1	0.1	0.1	0.1	0.1	0.1
4930565N06Rik	NR_040476	0.1	0.1	0.104443	0.1	0.1	0.1	0.149301	0.1
4930567H12Rik	NR_015535	0.1	0.1	0.1	0.1	0.1	0.1	0.1	0.1
4930567H17Rik	NM_001033807	0.1	0.1	0.1	0.1	0.1	0.1	0.1	0.1
4930567J20Rik	NR_040576	0.1	0.1	0.1	0.1	0.1	0.1	0.1	0.1
4930568D16Rik	NM_029463	0.1	0.1	0.1	0.1	0.1	0.1	0.1	0.1
4930568E12Rik	NR_040755	0.1	0.1	0.1	0.1	0.1	0.1	0.1	0.1
4930568G15Rik	NR_040480	0.1	0.1	0.1	0.1	0.1	0.1	0.1	0.1
4930570G19Rik	NR_040399	0.258296	0.110813	0.193093	0.339439	0.1	0.199641	0.123393	0.134692
4930570G19Rik	NR_040398	1.37306	1.14093	0.452788	0.722407	0.248152	0.469041	0.261213	0.175868
4930570G19Rik	NR_040400	0.959423	1.26921	1.01953	0.383399	1.30981	0.651661	0.450182	0.383552
4930571K23Rik	NM_001145759	0.1	0.1	0.1	0.1	0.1	0.1	0.1	0.1
4930572J05Rik	NM_198607	49.8574	50.7087	38.491	32.1632	42.5377	17.1945	6.45842	11.0332
4930573O16Rik	NR_040620	0.1	0.1	0.1	0.1	0.1	0.1	0.1	0.1
4930578C19Rik	NM_175228	0.192158	0.255582	0.408118	0.435849	0.329772	0.23218	0.337844	0.1
4930578I06Rik	NM_026359	0.1	0.1	0.1	0.1	0.1	0.1	0.1	0.1
4930578N16Rik	NM_001077684	0.740388	0.847637	0.513305	0.844209	0.176292	0.985992	0.974779	0.849692
4930578N18Rik	NR_040575	0.1	0.1	0.1	0.1	0.1	0.1	0.1	0.1
4930579C15Rik	NM_027089	0.384004	0.506852	0.307331	0.583759	0.143603	0.145953	0.135678	0.117423
4930579F01Rik	NM_001163386	0.1	0.1	0.1	0.1	0.1	0.1	0.1	0.1
4930579F01Rik	NM_001163385	0.1	0.1	0.1	0.1	0.1	0.1	0.1	0.1
4930579G18Rik	NR_038053	0.303177	0.295011	0.274576	0.306287	0.234547	0.312838	0.627021	0.323695
4930579G22Rik	NM_026916	0.434133	0.385155	0.136155	0.279772	0.39031	0.543993	0.883164	2.5053
4930579G24Rik	NM_029482	1.71116	1.57247	2.40172	2.42733	2.32795	2.75503	2.13884	2.22062
4930579J09Rik	NM_133689	0.733211	0.692615	0.44166	0.219189	0.271288	0.35107	0.476836	0.954838
4930579K19Rik	NR_029444	0.302894	0.255446	0.230755	0.585602	0.54824	0.349016	0.440358	0.220119
4930581F22Rik	NR_029475	2.26319	2.1558	1.42644	1.71061	0.741148	1.421	1.0361	1.0819
4930583H14Rik	NM_026358	0.1	0.1	0.290164	0.22856	0.322858	0.210885	0.1	0.137015
4930583H14Rik	NR_028121	0.1	0.1	0.107444	0.125753	0.14416	0.132255	0.166772	0.1
4930583K01Rik	NR_027879	0.1	0.1	0.1	0.1	0.1	0.1	0.1	0.1
4930583P06Rik	NR_040612	0.1	0.1	0.1	0.1	0.1	0.1	0.1	0.1
4930584F24Rik	NR_029445	0.1	0.1	0.1	0.1	0.1	0.1	0.1	0.1
4930588N13Rik	NM_029464	0.136693	0.201173	0.244278	0.126556	0.155005	0.214633	0.345216	0.437932
4930590J08Rik	NM_198668	0.100068	0.153787	0.136526	0.10384	0.1	0.1	0.1	0.1
4930590L20Rik	NR_040604	0.1	0.1	0.1	0.1	0.1	0.1	0.1	0.1
4930592I03Rik	NR_033307	0.1	0.1	0.1	0.1	0.1	0.1	0.1	0.1
4930593C16Rik	NR_040753	0.1	0.1	0.1	0.1	0.1	0.1	0.1	0.1
4930594C11Rik	NR_024017	0.196254	0.16482	0.210654	0.327	0.2281	0.241524	0.199543	0.195458
4930595M18Rik	NM_173435	0.1	0.1	0.1	0.1	0.1	0.1	0.1	0.1
4930596D02Rik	NM_001033766	0.1	0.1	0.1	0.1	0.1	0.1	0.1	0.1
4930596M17Rik	NR_040740	0.1	0.1	0.1	0.1	0.1	0.1	0.1	0.1
4930598F16Rik	NR_040479	0.1	0.1	0.1	0.1	0.1	0.1	0.1	0.1
4931402G19Rik	NR_040608	0.1	0.1	0.1	0.1	0.1	0.1	0.1	0.1
4931403G20Rik	NR_038173	0.1	0.1	0.1	0.1	0.1	0.1	0.1	0.1
4931403G20Rik	NR_038172	0.1	0.1	0.1	0.1	0.1	0.1	0.1	0.1
4931406B18Rik	NM_028737	0.1	0.1	0.1	0.1	0.1	0.1	0.1	0.1
4931406C07Rik	NM_001199485	8.74823	9.44961	10.1856	16.9635	6.36142	15.5037	15.5457	12.8444
4931406C07Rik	NM_001199484	0.14212	0.1	0.638655	0.1	0.1	0.1	0.48528	0.1
4931406C07Rik	NM_133732	0.1	0.1	0.1	2.22903	0.1	0.575144	4.20393	0.1
4931406H21Rik	NR_033492	0.1	0.1	0.1	0.1	0.1	0.1	0.1	0.1
4931406P16Rik	NM_172741	9.06913	8.7019	9.15286	10.0539	11.0318	11.3992	11.3422	5.70169
4931407G18Rik	NM_027631	0.1	0.1	0.1	0.1	0.1	0.1	0.1	0.1
4931408A02Rik	NM_001199210	0.534725	0.371807	1.27402	1.15716	0.725655	0.994429	0.737796	0.516341
4931408A02Rik	NM_027627	0.1	0.1	0.301879	0.418482	0.130446	0.1	0.1	0.244054
4931408C20Rik	NM_001033764	0.1	0.1	0.1	0.1	0.1	0.1	0.1	0.1
4931408D14Rik	NR_040299	0.114811	0.1	0.1	0.378881	0.161244	0.1	0.256148	0.100849
4931408D14Rik	NR_040298	0.1	0.1	0.23813	0.1	0.1	0.1	0.1	0.1
4931409K22Rik	NR_033188	0.1	0.1	0.1	0.1	0.1	0.1	0.1	0.1
4931409K22Rik	NM_177676	0.1	0.1	0.1	0.1	0.1	0.1	0.1	0.1
4931414P19Rik	NM_028890	0.938495	0.958152	0.960431	0.926492	1.29451	1.33753	1.20128	1.18648
4931417E11Rik	NM_025737	0.1	0.1	0.1	0.1	0.1	0.1	0.1	0.1
4931417G12Rik	NM_027633	0.1	0.1	0.1	0.1	0.1	0.1	0.230718	0.101767
4931419H13Rik	NR_040593	0.1	0.1	0.1	0.1	0.1	0.1	0.1	0.1
4931420L22Rik	NR_040561	0.1	0.1	0.1	0.1	0.1	0.1	0.1	0.1
4931423N10Rik	NM_027635	0.101648	0.1	0.1	0.110987	0.1	0.1	0.1	0.1
4931428F04Rik	NM_001166394	3.2561	2.35291	0.881358	1.67448	2.40584	0.704633	1.76237	0.207806
4931428F04Rik	NM_028888	1.97502	2.96321	3.43345	2.71212	1.67372	2.57397	1.22532	1.94358
4931428L18Rik	NR_033445	0.1	0.1	0.1	0.1	0.1	0.1	0.1	0.1
4931429I11Rik	NM_001081121	0.261113	0.137293	0.49341	0.6364	0.1	0.374875	0.175069	0.1456
4931429L15Rik	NM_183104	0.1	0.1	0.1	0.1	0.1	0.1	0.1	0.1
4931429P17Rik	NR_038004	0.1	0.1	0.1	0.1	0.1	0.1	0.1	0.1
4931431F19Rik	NM_027634	0.1	0.1	0.1	0.1	0.1	0.1	0.1	0.1
4931440F15Rik	NM_176829	0.1	0.1	0.1	0.1	0.1	0.1	0.101783	0.1
4931440L10Rik	NR_026896	0.1	0.1	0.1	0.1	0.1	0.1	0.1	0.1
4931440L10Rik	NM_001145300	0.1	0.1	0.1	0.1	0.1	0.1	0.1	0.1
4931440P22Rik	NR_027955	0.390826	0.2596	0.356753	0.632792	0.564265	0.485061	0.533431	0.73626
4932411E22Rik	NM_172534	1.06423	0.984603	0.500356	0.659454	0.346817	0.327686	0.142185	0.12369
4932411G14Rik	NM_177711	0.1	0.1	0.1	0.1	0.1	0.1	0.1	0.1
4932411N23Rik	NM_177705	0.1	0.1	0.1	0.1	0.1	0.1	0.1	0.1
4932412D23Rik	NR_040522	0.1	0.1	0.1	0.1	0.1	0.1	0.1	0.1
4932412D23Rik	NR_040521	0.1	0.1	0.1	0.1	0.1	0.1	0.1	0.1
4932412H11Rik	NM_172879	0.1	0.1	0.1	0.1	0.1	0.1	0.1	0.1
4932413F04Rik	NR_040764	0.1	0.1	0.1	0.1	0.1	0.1	0.1	0.1
4932414J04Rik	NR_028259	0.1	0.1	0.1	0.1	0.1	0.1	0.1	0.1
4932414N04Rik	NM_183113	0.1	0.1	0.1	0.1	0.1	0.1	0.1	0.1
4932415G12Rik	NR_015524	4.16571	3.74972	2.21051	2.43851	1.66441	2.16559	2.37711	1.32048
4932415M13Rik	NM_001037718	0.1	0.1	0.1	0.1	0.1	0.1	0.1	0.1
4932416H05Rik	NR_029452	1.15388	1.20099	1.03392	1.38173	1.41163	1.0438	1.25102	0.675904
4932418E24Rik	NM_177841	0.883781	1.06898	0.243908	0.30981	0.26748	0.2783	0.193195	0.1
4932425I24Rik	NM_001081025	0.329531	0.371728	0.136034	0.142268	0.1	0.373715	0.580204	0.441287
4932429P05Rik	NM_001085511	0.1	0.1	0.1	0.1	0.1	0.1	0.1	0.1
4932435O22Rik	NR_027643	0.157789	0.190071	0.1	0.162953	0.1	0.110933	0.144475	0.1
4932438A13Rik	NM_172679	4.89436	4.48048	3.28921	3.83603	0.883313	3.32533	3.5193	1.60192
4932438H23Rik	NM_001163695	0.242326	0.135498	0.1	0.107405	0.20313	0.1	0.1	0.1
4932438H23Rik	NM_028905	0.389868	0.59374	0.218287	0.198671	0.151578	0.473608	0.916364	0.470009
4932441B19Rik	NM_001083890	0.1	0.1	0.1	0.1	0.1	0.1	0.1	0.1
4932441J04Rik	NR_015588	0.471002	0.423822	0.1	0.23279	0.1	0.194969	0.378746	0.1
4932443I19Rik	NM_001101519	0.853762	0.645637	0.182419	0.330785	0.316805	0.683422	0.757451	1.64213
4933400A11Rik	NR_003635	0.1	0.1	0.1	0.1	0.1	0.1	0.1	0.1
4933400C05Rik	NM_177801	0.326374	0.366533	0.118782	0.154978	0.1	0.1	0.1	0.136244
4933400C23	NR_040770	0.1	0.1	0.1	0.1	0.1	0.1	0.1	0.1
4933400F21Rik	NR_015540	0.1	0.1	0.1	0.1	0.1	0.1	0.1	0.1
4933401B06Rik	NR_033580	0.1	0.1	0.1	0.1	0.1	0.1	0.1	0.1
4933401H06Rik	NR_040540	0.1	0.1	0.1	0.1	0.1	0.1	0.1	0.1
4933402E13Rik	NM_001199997	0.1	0.1	0.1	0.1	0.1	0.1	0.1	0.1
4933402E13Rik	NM_001199996	0.1	0.1	0.1	0.1	0.1	0.1	0.1	0.1
4933402J07Rik	NM_177901	0.1	0.1	0.1	0.1	0.1	0.1	0.1	0.1
4933402J10Rik	NR_040682	0.1	0.1	0.1	0.1	0.1	0.1	0.1	0.1
4933402J10Rik	NR_040683	0.1	0.1	0.1	0.1	0.1	0.1	0.1	0.1
4933402N03Rik	NM_173409	0.1	0.1	0.1	0.1	0.1	0.1	0.1	0.1
4933402N22Rik	NM_001177510	0.1	0.1	0.806599	0.429038	0.142186	0.229544	0.284806	0.689003
4933402P03Rik	NM_175368	0.1	0.1	0.1	0.1	0.1	0.1	0.1	0.1
4933403F05Rik	NM_153794	3.9771	4.0722	3.1639	4.50105	2.01734	3.74737	3.50659	2.06615
4933403G14Rik	NM_028908	1.14576	0.991757	0.874321	1.10323	0.993772	1.30843	1.20949	0.744038
4933403O03Rik	NR_033485	0.1	0.1	0.1	0.1	0.1	0.1	0.1	0.1
4933403O08Rik	NM_001177389	0.1	0.1	0.1	0.1	0.1	0.1	0.1	0.1
4933404M02Rik	NM_025744	0.19982	0.303956	0.753753	1.07917	0.621807	0.597528	0.262617	0.288216
4933404O12Rik	NR_015555	2.05961	0.312498	0.478377	1.00861	0.319715	1.38965	1.1881	0.671132
4933405L10Rik	NM_027655	0.154389	0.1	0.1	0.1	0.114031	0.25749	0.1	0.225663
4933405O20Rik	NM_172901	0.1	0.1	0.1	0.1	0.1	0.1	0.1	0.1
4933406C10Rik	NR_044986	0.724012	0.362712	0.262223	0.357399	0.1	0.319163	0.536782	0.625146
4933406D12Rik	NR_040502	0.1	0.1	0.1	0.1	0.1	0.1	0.1	0.1
4933406F09Rik	NR_015568	0.1	0.1	0.1	0.1	0.1	0.1	0.1	0.1
4933406I18Rik	NR_029438	0.1	0.1	0.1	0.1	0.1	0.1	0.1	0.1
4933406I18Rik	NR_029437	0.253236	0.363906	0.16425	0.234963	0.147375	0.144952	0.239904	0.1
4933406J08Rik	NM_028914	0.1	0.1	0.1	0.1	0.1	0.1	0.1	0.1
4933406K04Rik	NR_015512	0.1	0.1	0.1	0.1	0.1	0.1	0.1	0.1
4933406M09Rik	NM_173771	0.1	0.1	0.1	0.1	0.1	0.1	0.1	0.1
4933407C03Rik	NM_028941	0.1	0.1	0.1	0.1	0.1	0.1	0.1	0.1
4933407C03Rik	NM_001163262	38.707	41.9514	42.0385	49.1972	39.6258	37.3778	38.9116	26.57
4933407H18Rik	NM_001081101	0.97341	0.917335	0.685942	0.800576	0.293833	0.867366	1.17742	0.386344
4933407I05Rik	NR_040731	0.1	0.1	0.1	0.1	0.1	0.1	0.1	0.1
4933407K13Rik	NR_029443	1.73281	1.72581	1.57948	1.86602	0.685749	1.28714	0.675914	1.15871
4933407L21Rik	NR_037692	0.289565	0.176892	0.1	0.1	0.162725	0.1	0.1	0.196033
4933407P14Rik	NM_001082535	0.1	0.1	0.1	0.1	0.1	0.1	0.1	0.1
4933407P14Rik	NM_199019	0.1	0.1	0.1	0.1	0.1	0.1	0.1	0.1
4933408B17Rik	NM_177773	0.276755	0.321963	0.453859	0.460922	0.1	0.248781	0.250582	0.363524
4933409G03Rik	NM_177651	0.1	0.1	0.1	0.1	0.1	0.1	0.1	0.1
4933409K07Rik	NR_033123_1	3.33556	3.15219	1.71871	2.59461	1.69347	1.25805	0.672555	0.514668
4933409K07Rik	NR_033123_2	0.1	0.1	0.1	0.1	0.1	0.1	0.1	0.1
4933409K07Rik	NR_033123	0.1	0.1	0.1	0.1	0.1	0.1	0.1	0.1
4933411G11Rik	NM_177880	0.1	0.1	0.1	0.1	0.1	0.1	0.1	0.1
4933411K16Rik	NM_025752	0.186453	0.1	0.1	0.1	0.1	0.1	0.1	0.162589
4933411K20Rik	NM_025747	6.97333	6.68914	4.19238	4.35359	1.86063	4.61475	4.1276	2.25168
4933412E12Rik	NR_038026	0.308508	0.165894	0.610681	0.563262	1.18191	1.58627	0.869604	0.216841
4933412E12Rik	NR_038025	0.172715	0.140925	0.65929	0.456895	0.151867	0.302636	0.567198	0.958566
4933412E24Rik	NM_027668	0.1	0.1	0.1	0.1	0.1	0.1	0.1	0.1
4933413G19Rik	NM_027697	3.08884	3.42033	1.14694	1.35566	1.55112	1.41612	1.31129	1.35511
4933413J09Rik	NR_038005	0.1	0.1	0.1	0.1	0.1	0.1	0.1	0.1
4933415F23Rik	NM_025746	0.1	0.1	0.1	0.1	0.1	0.1	0.1	0.1
4933416C03Rik	NM_001161855	0.1	0.1	0.1	0.1	0.1	0.1	0.1	0.1
4933416E03Rik	NR_040498	0.1	0.1	0.1	0.1	0.1	0.1	0.1	0.1
4933416I08Rik	NM_027700	0.1	0.1	0.1	0.1	0.1	0.1	0.1	0.1
4933417A18Rik	NM_025750	0.1	0.1	0.1	0.1	0.1	0.1	0.1	0.1
4933417E11Rik	NR_040454	0.1	0.1	0.1	0.1	0.1	0.1	0.1	0.1
4933417G07Rik	NR_033592	0.1	0.1	0.1	0.1	0.1	0.1	0.1	0.130415
4933421E11Rik	NM_001039488	1.62503	2.01854	1.54254	2.04245	0.369315	2.36001	3.42054	2.05974
4933421E11Rik	NM_001039478	1.66475	0.708841	1.03534	0.79167	0.1	0.753218	0.397723	0.178052
4933421E11Rik	NM_028081	1.48387	1.15497	1.37155	1.27792	1.27108	0.925665	2.03691	0.764968
4933421I07Rik	NM_027702	0.1	0.1	0.1	0.1	0.1	0.1	0.1	0.1
4933421O10Rik	NR_036602	1.81956	2.13921	1.54231	1.92351	1.90667	1.36861	1.10818	0.57434
4933422A05Rik	NR_040715	0.1	0.1	0.1	0.1	0.1	0.1	0.1	0.1
4933422H20Rik	NM_001033775	0.1	0.136186	0.1	0.1	0.1	0.1	0.1	0.1
4933424B01Rik	NM_138757	4.9033	4.47988	6.45943	6.2075	2.78557	5.66666	6.0371	3.54977
4933424G06Rik	NR_040290	0.101782	0.1	0.121667	0.1	0.1	0.1	0.1	0.240344
4933425H06Rik	NR_040519	0.1	0.1	0.1	0.1	0.1	0.1	0.1	0.1
4933425L06Rik	NM_025751	0.1	0.1	0.1	0.1	0.1	0.1	0.1	0.1
4933425O20Rik	NM_025753	0.102544	0.1	0.304475	0.290247	0.1	0.161959	0.149361	0.1
4933426D04Rik	NR_040684	0.1	0.1	0.1	0.1	0.1	0.1	0.1	0.1
4933426M11Rik	NM_178682	8.4603	8.34432	19.0537	19.1873	20.2011	17.1933	17.3848	10.5776
4933426M11Rik	NM_001242419	0.378631	0.196578	0.497039	0.428909	0.977263	1.26587	2.50132	0.1
4933427D06Rik	NM_175017	0.1	0.1	0.1	0.1	0.1	0.1	0.1	0.1
4933427D14Rik	NM_028963	4.25745	4.50103	3.18886	3.10386	1.65725	3.26279	2.84186	2.61881
4933427E11Rik	NR_033197	0.1	0.15467	0.137964	0.1	0.1	0.1	0.1	0.1
4933427G17Rik	NM_028955	0.256099	0.296921	0.12156	0.171626	0.1	0.1	0.169429	0.196155
4933428C19Rik	NR_040644	0.1	0.1	0.1	0.1	0.1	0.1	0.1	0.1
4933429O19Rik	NR_033783	0.1	0.1	0.1	0.1	0.1	0.1	0.1	0.1
4933430H15Rik	NM_028971	0.576398	0.401056	0.190721	0.224681	0.181044	0.51319	0.802686	0.59941
4933430I17Rik	NM_177607	0.192995	0.260922	0.1	0.144451	0.123354	0.797913	0.603317	0.519712
4933431E20Rik	NR_015459	17.4362	17.796	6.83533	8.35529	8.28375	6.19901	5.65388	2.47882
4933432B09Rik	NM_029407	0.757229	0.855778	0.522416	0.574858	0.445761	0.477977	0.456711	0.326218
4933432G23Rik	NR_040716	0.1	0.1	0.1	0.1	0.1	0.1	0.1	0.1
4933432I09Rik	NR_027843	0.1	0.1	0.1	0.1	0.1	0.1	0.1	0.1
4933432I09Rik	NR_015575	0.1	0.123697	0.112407	0.119113	0.1283	0.1	0.1	0.1
4933433C11Rik	NM_028961	0.1	0.1	0.1	0.1	0.1	0.1	0.1	0.1
4933433G15Rik	NR_040719	0.1	0.1	0.1	0.1	0.1	0.1	0.1	0.1
4933433P14Rik	NM_178613	10.0245	10.1413	9.73429	9.78275	7.72486	9.49264	9.17317	6.97378
4933434E20Rik	NM_027500	0.438466	0.467803	0.137363	0.229073	0.206645	0.498121	0.223521	0.1
4933434E20Rik	NM_025762	19.252	16.1927	18.3407	15.6951	18.9553	17.0694	15.6314	21.9484
4933434I20Rik	NM_026233	0.1	0.1	0.1	0.1	0.1	0.1	0.1	0.1
4933436C20Rik	NR_033641	0.7689	0.903556	0.80094	0.749739	1.36946	1.03172	1.30562	1.08626
4933436E23Rik	NR_040455	0.1	0.1	0.1	0.1	0.1	0.1	0.1	0.1
4933436I01Rik	NM_025763	0.1	0.1	0.1	0.1	0.1	0.1	0.1	0.1
4933437F05Rik	NM_027744	0.449271	0.527779	0.514557	0.626208	0.176589	0.455051	0.400346	0.685888
4933438B17Rik	NR_040685	0.1	0.1	0.1	0.1	0.1	0.1	0.1	0.1
4933439C10Rik	NR_015585	8.2927	6.15141	4.53581	5.20613	4.31089	5.15008	6.5531	5.02246
4933439F18Rik	NM_025757	16.4873	15.3948	10.6496	10.6682	9.33521	8.61807	6.26839	4.17859
4933439K11Rik	NR_040558	0.335414	0.1	0.238145	0.105222	0.1	0.209044	0.1	0.1
5031410I06Rik	NM_207657	0.181701	0.129318	0.159628	0.1	0.1	0.121149	0.313754	0.1
5031414D18Rik	NM_198642	0.806623	0.919262	0.540328	0.385639	0.858267	1.52226	1.98019	2.62604
5031425E22Rik	NR_040469	4.67076	4.35756	3.52743	4.76809	4.37428	3.77357	3.25592	1.45242
5031425F14Rik	NR_015558	0.1	0.1	0.1	0.1	0.14362	0.405671	1.10588	0.749759
5031426D15Rik	NR_027890	0.1	0.1	0.1	0.1	0.1	0.1	0.1	0.1
5031434O11Rik	NR_033624	1.8865	2.09437	1.01448	0.797525	0.669514	1.30141	2.06497	2.35254
5031439G07Rik	NM_001033273	48.9585	46.2301	29.0192	26.2053	46.5164	32.4276	35.724	21.5428
5033403H07Rik	NR_040413	0.1	0.1	0.1	0.1	0.1	0.1	0.1	0.1
5033404E19Rik	NR_033600	0.340415	0.614817	0.1	0.1	0.101018	0.304516	0.161049	0.442706
5033406O09Rik	NR_029464	0.31891	0.202862	1.06768	1.2707	1.61611	0.488349	0.678067	0.96566
5033411D12Rik	NM_138654	2.28529	2.3362	0.970158	1.67703	1.14082	2.95713	3.88377	5.23285
5033414D02Rik	NM_026362	7.7602	6.40571	14.4153	13.383	9.39763	23.2612	26.8355	30.7549
5133401N09Rik	NM_198004	0.827846	0.712858	1.289	1.60252	2.1464	0.684574	0.858575	0.960739
5133401N09Rik	NM_001048060	8.16337	8.34231	8.98431	7.385	11.4751	6.38255	5.18142	6.10854
5330411J11Rik	NR_040510	0.105563	0.135036	0.1	0.1	0.1	0.1	0.1	0.1
5330413P13Rik	NR_029381	0.174126	0.195473	0.1	0.1	0.157831	0.12567	0.170038	0.190857
5330417C22Rik	NM_001033304	3.0493	2.50704	1.26583	1.41285	1.63943	1.17118	0.45507	0.338272
5330426P16Rik	NR_028300	1.64109	2.07396	1.84183	2.29306	1.48674	2.71614	2.5906	1.67195
5330434G04Rik	NR_015552	0.665852	0.844285	0.575653	0.904766	0.178033	0.578769	0.371241	0.127177
5330437I02Rik	NM_177028	0.182933	0.146525	0.192457	0.197399	0.123541	0.1	0.144908	0.1
5330439B14Rik	NR_037679	0.1	0.1	0.1	0.1	0.1	0.1	0.1	0.1
5430402E10Rik	NM_027768	0.1	0.1	0.1	0.1	0.1	0.1	0.1	0.1
5430402O13Rik	NR_027892	0.415221	0.215559	0.475056	0.200193	0.48613	0.386277	0.380246	0.584877
5430402O13Rik	NR_015581	0.1	0.1	0.1	0.164939	0.1	0.1	0.1	0.1
5430405G05Rik	NM_001160363	2.17978	2.74645	1.77225	1.15734	2.55148	1.05357	0.639872	1.39793
5430405H02Rik	NR_027914	0.785609	0.302599	0.821527	1.25804	0.382345	0.606465	0.596735	1.49813
5430405H02Rik	NR_015591	1.01734	1.21003	0.795208	0.667249	1.70181	0.668316	0.841082	1.31064
5430407P10Rik	NM_001159657	1.05493	0.952019	0.30986	0.578895	0.489226	0.199179	0.1	0.1
5430407P10Rik	NM_144883	0.852508	0.640399	0.954128	0.648622	1.02785	0.804316	0.641397	0.327458
5430411K18Rik	NM_001195633	8.91299	8.03605	7.63327	9.05127	8.57382	7.06565	3.3545	4.42617
5430416N02Rik	NR_034038	2.0554	3.17858	4.30149	2.56065	0.997896	1.9481	3.32166	2.65272
5430416O09Rik	NR_033355	0.186021	0.15944	0.274686	0.301892	0.138452	0.253516	0.155127	0.1
5430417L22Rik	NR_030716	8.17576	8.39399	7.64724	8.55125	9.65955	6.39901	5.83826	4.26246
5430419D17Rik	NM_175166	0.1	0.1	0.1	0.1	0.1	0.1	0.1	0.1
5430421F17Rik	NR_040352	0.1	0.1	0.1	0.1	0.1	0.1	0.1	0.1
5430421N21Rik	NM_001201323	0.1	0.1	0.150557	0.1	0.1	0.1	0.1	0.1
5430425J12Rik	NM_027780	0.1	0.1	0.1	0.1	0.1	0.1	0.1	0.1
5430427O19Rik	NM_001163539	0.12561	0.13081	0.470945	0.240129	0.113144	1.28239	2.2909	1.28848
5430434I15Rik	NR_040541	0.1	0.1	0.1	0.1	0.1	0.1	0.1	0.1
5430435G22Rik	NM_145509	2.88885	2.75196	5.94303	5.44507	5.66211	24.2904	28.9088	20.5407
5430437P03Rik	NM_026636	31.8839	31.7604	34.0955	31.7312	48.1902	25.7599	21.5605	29.2121
5530400C23Rik	NM_027784	0.1	0.1	0.1	0.1	0.1	0.1	0.1	0.1
5530401A14Rik	NR_038010	0.1	0.1	0.1	0.1	0.1	0.1	0.1	0.1
5530601H04Rik	NR_015467	6.56971	4.9678	5.09265	5.85301	1.8654	4.61284	1.02909	5.0643
5730403B10Rik	NM_025670	56.0554	55.0633	30.4821	32.6899	47.3702	24.0593	22.6973	18.1997
5730403I07Rik	NR_040378	0.155166	0.166938	0.1	0.1	0.1	0.100086	0.1	0.1
5730405O15Rik	NR_038158	0.127323	0.319876	0.147501	0.193153	0.1	0.260354	0.124475	0.374321
5730408K05Rik	NR_027866	2.22673	0.733022	2.93158	2.82092	3.62116	1.82915	1.13569	1.83275
5730409E04Rik	NM_001013755	9.05323	8.72024	4.42985	3.77072	3.6913	2.81646	2.53044	2.54387
5730409E04Rik	NM_001145950	20.0424	25.3699	16.1585	15.5442	12.3599	9.95275	5.40918	4.73909
5730416F02Rik	NR_033596	0.1	0.1	0.123205	0.1	0.164654	0.325167	0.1	0.413883
5730419I09Rik	NM_029897	0.1	0.1	2.68872	0.1	0.919703	0.822127	2.56538	2.01568
5730419I09Rik	NM_029081	3.22555	2.67563	2.4002	3.22933	1.54004	3.1918	0.870096	1.26652
5730419I09Rik	NM_001109688	5.57125	5.47446	2.42754	3.90784	1.99553	2.19177	1.71662	0.1
5730422E09Rik	NR_015478	0.1	0.1	0.1	0.1	0.1	0.1	0.1	0.1
5730437N04Rik	NM_027457	33.8821	36.8381	37.7613	35.2793	47.5582	33.4192	27.8544	37.213
5730455O13Rik	NM_001081075	7.26342	7.57863	6.27539	7.84788	3.40535	6.05455	4.36815	5.76085
5730455P16Rik	NM_027472	14.0102	13.1433	6.77358	8.1869	4.32256	7.12626	6.02292	2.76364
5730457N03Rik	NR_038163	0.242618	0.185759	0.138948	0.1	0.1	0.1	0.1	0.1
5730469M10Rik	NM_027464	55.305	56.7235	36.1148	48.0649	29.3939	35.2009	23.4159	30.2224
5730494M16Rik	NM_001004361	10.245	10.0922	6.08011	5.36412	3.59146	5.65531	4.55976	3.39412
5730494M16Rik	NM_001142698	0.531747	0.485306	0.369084	0.139288	0.1	0.214808	0.1	0.240837
5730494M16Rik	NM_001142697	0.1	0.1	0.1	0.1	0.1	0.1	0.1	0.1
5730494N06Rik	NM_027478	11.0234	12.237	9.66785	10.1582	9.94323	11.8311	12.8203	11.741
5730494N06Rik	NM_001141971	1.10471	0.1	2.61586	2.64858	0.867524	0.1	0.192037	0.1
5730507C01Rik	NM_001033157	0.1	0.130787	0.1	0.1	0.1	0.1	0.133136	0.1
5730507C01Rik	NM_001201330	0.1	0.1	0.1	0.1	0.1	0.1	0.1	0.1
5730508B09Rik	NM_027482	1.33454	1.37008	2.67416	2.25378	2.37386	3.70637	5.46187	3.95611
5730522E02Rik	NR_027973	0.126549	0.213597	0.1	0.139921	0.1	0.1	0.1	0.1
5730528L13Rik	NM_001145924	1.53796	0.88846	3.57207	1.11828	1.74232	1.99529	1.46055	1.60848
5730528L13Rik	NM_001145925	0.1	0.1	0.1	0.1	0.1	0.1	0.1	0.1
5730528L13Rik	NM_028137	2.64912	3.44504	3.74968	5.57043	6.2366	3.23903	2.68562	2.72716
5730559C18Rik	NM_028872	1.18584	1.23444	2.7455	2.20957	4.01194	5.1616	7.83667	7.9287
5730577I03Rik	NR_033729	0.289846	0.308935	0.259684	0.290301	0.101636	0.2922	0.545622	0.279584
5730590G19Rik	NM_029835	0.1	0.1	0.412478	0.296814	0.263651	0.429505	0.443249	0.210142
5830403L16Rik	NM_178243	0.223011	0.167447	0.1	0.1	0.127533	0.1	0.1	0.1
5830405N20Rik	NM_183264	0.1	0.1	0.1	0.1	0.1	0.1	0.1	0.1
5830411N06Rik	NM_001128145	0.1	0.1	0.1	0.1	0.1	0.1	0.1	0.1
5830411N06Rik	NM_175533	0.1	0.1	0.1	0.1	0.1	0.1	0.1	0.1
5830411N06Rik	NM_001128146	0.1	0.1	0.1	0.1	0.1	0.1	0.1	0.1
5830415F09Rik	NM_029086	0.934635	0.965517	1.20618	1.45081	1.74569	1.40412	1.36229	1.54906
5830416P10Rik	NR_028427	0.106884	0.1	0.139381	0.424952	0.159913	0.340727	0.231575	0.211433
5830417I10Rik	NR_028359	1.47624	1.44871	1.57837	1.37258	1.75527	1.92955	1.79837	0.914254
5830418K08Rik	NM_176976	1.52641	1.62792	1.39962	1.63195	0.342702	1.64115	1.9963	0.655268
5830418P13Rik	NR_040466	0.1	0.1	0.1	0.1	0.1	0.1	0.1	0.1
5830428M24Rik	NR_038060	0.1	0.1	0.1	0.1	0.1	0.1	0.1	0.1
5830428M24Rik	NR_038061	0.1	0.1	0.171928	0.1	0.1	0.1	0.1	0.116506
5830432E09Rik	NR_015548	0.1	0.1	0.277593	0.460995	0.234363	1.22914	0.952124	1.19884
5830433M19Rik	NM_026368	2.58901	2.40152	2.74174	3.08181	2.15291	3.41659	3.31431	2.17283
5930412G12Rik	NR_015517	1.36987	1.53553	0.916536	0.429022	1.14642	1.98043	2.62485	3.48128
5930416I19Rik	NR_027360	2.7653	2.79052	3.05372	3.76368	4.42417	3.23206	2.67442	3.51758
5930416I19Rik	NR_027359	0.702791	0.1	0.1	1.2692	0.45569	1.57423	4.06577	0.1
5930434B04Rik	NM_001243239	2.0942	2.43328	1.07055	0.742	1.16343	0.800281	0.328711	0.256433
5930434B04Rik	NM_029862	8.06607	6.73152	12.1744	11.4451	11.672	10.9385	11.6547	11.1626
5930434B04Rik	NM_001243240	6.00565	4.96395	3.5327	3.67896	3.87981	2.44847	1.33031	1.79325
6030405A18Rik	NM_177854	1.45287	1.20941	1.49144	2.52772	2.11605	1.33764	1.96555	2.09524
6030408B16Rik	NR_033803	0.1	0.1	0.230971	0.122046	0.1	0.1	0.1	0.1
6030419C18Rik	NM_176921	26.3121	29.6325	19.8303	17.9264	17.8623	14.2692	6.84725	10.7813
6030422M02Rik	NM_177722	0.296768	0.261885	0.1	0.106569	0.1	0.1	0.1	0.1
6030429G01Rik	NM_001033548	0.92466	0.957514	1.38954	1.27288	1.00567	1.63926	1.6871	2.32837
6030446N20Rik	NM_178801	2.21304	2.29924	1.99004	1.9952	2.54085	2.15798	1.69388	1.52115
6030458C11Rik	NM_029998	6.62537	6.11701	5.56558	5.66598	6.0887	5.21117	5.29633	3.04818
6030458C11Rik	NM_001166360	0.366978	0.307129	0.441067	0.353547	0.281635	0.483882	0.267095	0.101271
6030466F02Rik	NR_040702	0.1	0.1	0.1	0.1	0.1	0.1	0.120482	0.1
6030468B19Rik	NM_029964	0.182029	0.1	0.167337	0.1	0.1	0.1	0.1	0.1
6030498E09Rik	NM_183126	0.1	0.1	0.1	0.1	0.1	0.1	0.1	0.1
6230400D17Rik	NR_029446	0.807214	1.33294	0.60018	0.563036	0.344763	0.975475	0.730862	0.479316
6230409E13Rik	NM_175234	9.49458	9.89945	7.22318	8.33122	5.83177	4.78171	3.63628	1.87099
6230427J02Rik	NM_026597	1.77985	1.39824	3.42618	2.04041	3.38678	3.11141	3.78407	6.14059
6330403A02Rik	NM_001081227	5.52091	5.10752	1.39708	2.41102	2.91976	1.58753	0.996133	0.761715
6330403K07Rik	NM_134022	111.733	110.198	73.5069	79.831	88.1724	53.9119	34.4318	61.6637
6330406I15Rik	NM_027519	6.22959	5.89473	11.3959	13.3373	6.02113	11.5993	4.94644	2.86733
6330407A03Rik	NR_028126	0.1	0.1	0.1	0.1	0.1	0.1	0.1	0.1
6330407J23Rik	NM_026138	10.4286	10.5027	12.0883	12.5301	9.3816	7.93659	6.57021	4.53388
6330408A02Rik	NM_177312	4.10206	4.38176	3.7628	3.37737	1.98123	2.93342	2.45954	1.89763
6330409N04Rik	NM_025697	20.9099	19.996	15.3024	16.4699	9.68543	11.5377	10.3539	8.46112
6330410L21Rik	NR_040589	0.135971	0.41258	0.101686	0.183392	0.1	0.1	0.1	0.1
6330416G13Rik	NM_144905	6.22223	5.92109	5.90522	5.67042	9.10051	8.06966	11.1482	8.57321
6330439K17Rik	NM_172859	46.5923	47.846	18.2649	20.9304	10.7798	12.5267	6.10345	3.97395
6330503K22Rik	NM_182995	20.076	21.9351	10.3116	10.3981	3.21933	9.58399	10.136	5.57861
6330512M04Rik	NM_177265	4.35067	3.75584	4.24178	4.12347	7.43917	2.48859	3.0087	2.82103
6330527O06Rik	NM_029530	93.5141	97.7625	53.378	51.081	70.7427	22.4162	11.3097	15.1057
6330545A04Rik	NM_001081174	1.07874	1.77916	0.366182	0.425794	0.327401	0.607369	0.405616	0.1
6330549D23Rik	NR_003619	1.19293	0.95066	1.21084	1.59934	1.63786	1.36536	1.35424	1.08866
6330578E17Rik	NM_198006	15.0364	14.3591	16.2521	16.7941	18.1305	17.4772	20.2858	9.74023
6430411K18Rik	NR_002848	2.38117	1.26609	0.702769	0.841832	1.34924	0.323378	0.404815	0.590604
6430527G18Rik	NM_145836	13.787	12.0668	23.2428	21.5028	30.1031	19.1913	16.1228	9.06488
6430531B16Rik	NM_001033465	0.236129	0.202223	0.161827	0.362314	0.133761	0.357944	0.441601	0.537148
6430548G04	NR_040524	0.1	0.1	0.1	0.1	0.1	0.1	0.1	0.1
6430548M08Rik	NM_001163760	0.532517	0.414366	0.1	0.1	0.1	0.383344	0.1	0.1
6430548M08Rik	NM_001163762	0.692518	1.03444	0.408419	0.868139	0.38169	0.585534	0.507779	0.858811
6430548M08Rik	NM_172286	34.4885	35.7747	19.7036	20.7069	29.281	10.0714	4.15017	4.96331
6430548M08Rik	NM_001163761	2.74691	3.17637	4.40948	4.06969	7.62604	4.97668	5.79828	2.78665
6430550D23Rik	NM_001145351	0.247855	0.288213	0.174391	0.147119	0.1	0.190696	0.300278	0.172309
6430550D23Rik	NM_001145352	0.1	0.1	0.1	0.1	0.1	0.1	0.1	0.1
6430562O15Rik	NR_015515	0.181471	0.1	0.361453	0.467302	0.516846	0.408415	0.455649	0.213297
6430571L13Rik	NM_175486	3.18235	2.90505	1.12834	1.42241	1.23914	0.621323	0.253882	0.342833
6430573F11Rik	NM_176952	2.54576	3.5667	1.56235	1.27709	0.749337	1.08442	0.869697	0.457785
6430598A04Rik	NM_175521	14.1479	15.3848	11.3669	11.6254	9.56087	6.4696	3.52885	3.2353
6430704M03Rik	NM_001142965	16.1206	14.9446	4.36548	5.40953	5.16224	3.23825	1.8236	0.507274
6430706D22Rik	NR_040291	23.0383	22.1191	20.3399	19.195	19.8234	21.4823	16.6374	11.2824
6530401N04Rik	NM_029545	2.93877	3.29673	2.62318	2.99424	3.09018	2.43171	2.53782	2.09917
6530402F18Rik	NR_029460	2.24005	2.32964	3.11754	2.75096	4.03004	2.83103	2.9042	1.87017
6530411M01Rik	NR_027881	0.223452	0.353657	0.170262	0.118646	0.345825	0.325124	0.328392	0.331471
6530418L21Rik	NM_175398	1.56615	1.23367	2.88116	2.87787	2.27306	1.97391	1.8535	0.994419
6530418L21Rik	NM_001163356	0.1	0.169993	0.127644	0.1	0.341166	0.1	0.308961	0.345418
6720401G13Rik	NR_026976	0.1	0.1	0.1	0.1	0.1	0.1	4.53289	0.1
6720401G13Rik	NR_015505	0.1	0.1	0.1	0.1	0.1	0.1	7.7405	0.1
6720456B07Rik	NM_133937	62.2996	55.4614	78.6562	69.4379	101.866	78.2078	77.2699	104.594
6720456H20Rik	NM_172600	5.02738	5.17328	3.63008	3.62011	3.0601	5.19457	5.0908	3.2987
6720463M24Rik	NM_175265	1.23616	1.0382	1.85017	1.67306	0.844619	2.14454	2.7017	1.77088
6720468P15Rik	NR_040306	0.151641	0.520205	0.241812	0.208917	0.185302	0.342272	0.152013	0.1
6720468P15Rik	NR_040307	0.422329	0.1	0.267103	0.250128	0.1	0.13823	0.1	0.173907
6720483E21Rik	NR_040492	0.213873	0.333208	0.154535	0.131141	0.192347	0.16498	0.203352	0.108515
6720489N17Rik	NM_173381	0.550933	0.633227	0.590148	0.514099	0.1	0.613071	0.759128	0.349078
6820408C15Rik	NM_177656	0.833095	0.838467	0.362962	0.372098	0.442625	0.362805	0.543049	0.845092
6820431F20Rik	NR_030708_1	5.47474	6.1978	5.56581	5.91452	1.87582	6.58834	7.34482	3.80393
6820431F20Rik	NR_030708	0.493472	0.357108	0.258994	0.440113	0.168642	0.367212	0.754796	0.1
7420426K07Rik	NM_001033983	0.1	0.1	0.1	0.1	0.1	0.1	0.1	0.1
7420461P10Rik	NM_001177581	0.259618	0.263118	0.1	0.1	0.1	0.1	0.1	0.1
7530420F21Rik	NR_015466	0.1	0.1	0.301332	0.124673	0.1	0.159502	0.1	0.1
7630403G23Rik	NR_040744	0.1	0.1	0.1	0.1	0.1	0.1	0.1	0.1
8030411F24Rik	NM_030135	0.1	0.1	0.1	0.1	0.1	0.1	0.1	0.1
8030442B05Rik	NR_040615	0.1	0.1	0.1	0.1	0.1	0.1	0.1	0.179201
8030443G20Rik	NR_040664	0.1	0.1	0.1	0.166317	0.1	0.1	0.1	0.1
8030462N17Rik	NM_178670	5.86232	5.83181	3.68557	4.28992	3.95619	3.39829	2.39549	1.37829
8430406I07Rik	NM_028984	2.35522	2.38436	2.69121	2.72597	2.14151	3.02966	3.16133	2.75938
8430408G22Rik	NM_145980	0.269184	0.1	2.11016	3.3697	1.88384	2.38539	0.671782	1.50442
8430408G22Rik	NM_001166580	0.1	0.262874	0.491112	0.431061	0.119318	0.757462	0.334374	0.1
8430410A17Rik	NM_173737	6.24674	6.3185	7.80029	8.31921	10.0626	7.02529	5.17799	7.96212
8430410K20Rik	NM_145609	13.5873	15.5827	16.6676	17.4728	10.0274	14.1116	12.551	8.85376
8430419L09Rik	NM_028982	47.1623	45.7081	23.3686	24.4064	38.7521	17.6297	15.6554	10.663
8430423G03Rik	NR_040686	0.1	0.1	0.115333	0.1	0.116048	0.1	0.1	0.1
8430427H17Rik	NM_001001986	4.85325	4.81223	5.10219	5.1958	5.4807	4.26538	5.63539	2.21328
8430427H17Rik	NM_001134300	1.74829	1.91759	1.55131	1.17914	0.753694	2.10927	2.89549	2.71441
8430429K09Rik	NR_028317	0.757021	0.714142	0.749749	1.03675	0.58129	0.361542	0.448012	0.458732
8430431K14Rik	NR_002849	0.1	0.1	0.1	0.1	0.1	0.1	0.1	0.1
8430436N08Rik	NR_040645	0.1	0.1	0.1	0.1	0.1	0.1	0.1	0.1
8430437L04Rik	NR_040503	0.1	0.1	0.1	0.1	0.1	0.1	0.1	0.1
9030025P20Rik	NM_001123370	5.09802	4.65752	7.00838	7.36873	5.1563	4.51766	6.54378	4.26504
9030204H09Rik	NR_040618	0.1	0.1	0.1	0.1	0.1	0.1	0.1	0.1
9030224M15Rik	NM_177793	0.472062	0.159789	0.243207	0.101333	0.264512	0.430702	0.162994	0.697227
9030418K01Rik	NM_001081289	6.3625	6.59516	4.01699	3.97861	4.56712	3.16137	2.85257	0.901395
9030425E11Rik	NM_133733	5.14588	5.65229	6.39536	6.37149	3.1559	8.34073	4.84836	2.04988
9030612E09Rik	NM_172419	0.772463	0.589323	0.43648	0.61377	0.840966	0.550488	0.370237	0.310745
9030617O03Rik	NM_145448	3.25227	3.36111	3.43228	3.53157	4.27849	4.08625	4.35511	2.59082
9030619P08Rik	NM_001039720	0.1	0.1	0.1	0.142977	0.1	0.1	0.1	0.1
9030624J02Rik	NM_027815	15.0809	13.9769	14.9915	15.0478	19.0291	16.3893	17.1533	12.95
9030625A04Rik	NM_172488	1.81151	2.10038	4.11055	3.21364	2.32194	6.58272	10.7105	7.7968
9130008F23Rik	NM_027834	0.1	0.1	0.294084	0.207341	0.13554	0.348078	0.192548	0.102808
9130011E15Rik	NM_198296	5.02815	5.92805	5.10341	5.9633	6.56693	3.92469	4.70345	2.96818
9130011J15Rik	NM_172396	20.7688	19.46	24.4598	23.9211	34.5614	21.2475	20.8899	16.3684
9130015L21Rik	NR_040499	0.1	0.1	0.1	0.1	0.1	0.1	0.1	0.1
9130017N09Rik	NM_030218	0.1	0.1	0.308959	0.202076	0.1	0.181927	0.126125	0.128088
9130019O22Rik	NM_030226	0.537561	0.736204	0.681753	0.756884	0.694458	0.779177	0.933402	0.581874
9130019P16Rik	NR_033635	0.1	0.1	0.1	0.1	0.102371	0.1	0.1	0.1
9130023H24Rik	NM_177001	1.15351	1.03853	1.4775	1.6406	1.58003	1.85491	1.67637	1.26093
9130024F11Rik	NR_024326	0.1	0.1	0.1	0.1	0.1	0.1	0.170551	0.1
9130024F11Rik	NR_024325	0.1	0.1	0.1	0.1	0.1	0.1	0.1	0.1
9130204L05Rik	NM_001101461	0.1	0.1	0.285971	0.224129	0.1	0.189549	0.1	0.1
9130206I24Rik	NR_030721	0.156504	0.137419	0.731442	0.895201	0.36825	1.3718	0.924192	0.165515
9130209A04Rik	NR_033453	0.1	0.1	0.1	0.1	0.220035	0.1	0.1	0.1
9130230L23Rik	NR_027961	0.1	0.1	0.1	0.1	0.1	0.1	0.1	0.1
9130401M01Rik	NM_029418	10.112	9.64423	13.9019	13.1088	16.6265	11.6212	10.9792	14.3203
9130404H23Rik	NM_028998	0.1	0.1	0.1	0.1	0.1	0.1	0.1	0.1
9130409I23Rik	NM_001033819	0.1	0.1	0.1	0.1	0.1	0.1	0.1	0.1
9230102K24Rik	NR_028438	0.1	0.1	0.1	0.1	0.1	0.1	0.1	0.1
9230102O04Rik	NR_040511	0.1	0.1	0.1	0.1	0.1	0.1	0.1	0.1
9230104L09Rik	NM_029960	0.1	0.1	0.1	0.1	0.1	0.1	0.1	0.1
9230105E05Rik	NR_040626	0.1	0.1	0.1	0.1	0.1	0.1	0.1	0.1
9230107M04Rik	NM_001080942	0.1	0.1	0.1	0.1	0.1	0.1	0.1	0.1
9230110C19Rik	NM_199017	2.56068	2.17507	2.58554	2.72228	2.45204	2.25641	1.81069	1.68951
9230110F15Rik	NM_029863	0.1	0.1	0.1	0.1	0.1	0.1	0.1	0.1
9230112J17Rik	NR_040464	0.1	0.1855	0.1	0.1	0.1	0.1	0.1	0.1
9230112J17Rik	NR_040463	0.338625	0.128149	0.266796	0.323019	0.129556	0.162249	0.1	0.1
9230113P08Rik	NM_001101442	0.1	0.1	0.1	0.1	0.1	0.1	0.1	0.1
9230114K14Rik	NR_015537	0.749846	0.919855	0.673741	0.770617	0.358224	0.879563	0.666816	0.268566
9230115E21Rik	NR_033560	0.1	0.1	0.145713	0.1	0.154131	0.1	0.1	0.1
9230116N13Rik	NR_024328	0.1	0.1	0.182985	0.153351	0.1	0.162156	0.128297	0.1
9330020H09Rik	NR_028442	0.359414	0.40431	0.370658	0.378065	0.367089	0.300177	0.255277	0.253499
9330111N05Rik	NR_015587	0.192999	0.139117	0.1	0.1	0.1	0.1	0.1	0.1
9330133O14Rik	NR_015497	0.736437	0.934004	0.782377	0.839348	0.742948	0.524124	0.665154	0.420268
9330151L19Rik	NR_033222	5.48863	5.62444	3.36141	3.72983	2.74882	3.06529	4.07168	2.83858
9330158H04Rik	NR_015589	0.502646	0.371035	0.160496	0.196007	0.190145	0.1	0.1	0.1
9330159F19Rik	NM_001162537	10.6818	9.99371	6.91769	8.48447	3.04639	6.43989	4.81237	3.15097
9330159M07Rik	NR_037982	0.671758	0.527084	0.596774	0.29112	0.260853	0.438969	0.1	0.303614
9330159M07Rik	NR_037983	0.1	0.429391	0.1	0.352006	0.1	0.159662	0.509339	0.1
9330162B11Rik	NR_038007	0.1	0.1	0.1	0.1	0.1	0.1	0.1	0.1
9330175E14Rik	NR_015514	0.1	0.1	0.218098	0.182965	0.111282	0.252084	0.181941	0.174403
9330178D15Rik	NR_040553	0.1	0.1	0.1	0.1	0.1	0.1	0.1	0.1
9330179D12Rik	NR_040273	0.353704	0.313443	0.205923	0.159708	0.1	0.1	0.1	0.32646
9330179D12Rik	NR_040274	0.518854	0.280494	0.316848	0.326771	0.253716	0.262929	0.203852	0.1
9330179D12Rik	NR_040275	0.1	0.1	0.126085	0.1	0.28239	0.1	0.1	0.1
9330182L06Rik	NM_172706	9.03374	9.42322	5.71503	6.84776	4.37637	3.66326	2.84061	1.62798
9430007A20Rik	NM_198662	0.1	0.1	0.1	0.1	0.1	0.1	0.1	0.1
9430008C03Rik	NR_027887	0.1	0.1	0.1	0.182463	0.1	0.1	0.1	0.1
9430008C03Rik	NR_015463	1.53835	1.40263	2.57291	2.47504	2.08253	1.57258	1.93096	1.51386
9430015G10Rik	NM_177205	3.1166	2.31589	1.44656	3.89934	1.01625	1.89274	3.42326	2.40144
9430015G10Rik	NM_145557	1.07265	1.28788	2.2603	0.1	2.44207	1.59106	0.120187	0.441923
9430016H08Rik	NM_001081181	6.40923	7.28068	8.98568	8.86135	9.63913	6.27743	6.02195	7.73162
9430019J16Rik	NR_040635	0.1	0.1	0.1	0.1	0.1	0.1	0.1	0.1
9430020K01Rik	NM_001081963	7.89958	8.92441	10.4629	8.9862	9.07389	12.1262	7.50182	4.01747
9430021M05Rik	NR_033569	2.93865	2.67592	1.92426	1.8983	1.45013	0.992813	0.552234	0.473038
9430023L20Rik	NM_026566	12.1226	12.9392	16.4102	16.0357	18.0833	14.2322	9.23061	15.7741
9430031J16Rik	NM_172849	1.44786	1.44458	0.726758	0.986999	0.720272	0.295791	0.18596	0.1
9430032N09Rik	NR_040625	0.1	0.1	0.1	0.1	0.1	0.1	0.1	0.1
9430037G07Rik	NR_040766	0.529359	0.388321	0.417121	0.555683	0.163462	0.434903	0.299043	0.140206
9430038I01Rik	NM_029886	1.19378	1.09082	2.52021	2.04706	1.85551	1.58972	2.4661	2.46748
9430041J12Rik	NR_033568	0.760952	1.07923	0.553583	0.322881	0.189276	0.737974	0.512495	0.444638
9430060I03Rik	NR_015525	0.253761	0.191416	0.1	0.127463	0.115759	0.129452	0.247724	0.156993
9430076C15Rik	NR_015553	0.1	0.1	0.1	0.1	0.611599	0.735638	0.1	0.1
9430076G02Rik	NR_040338	0.1	0.1	0.288708	0.338529	0.1	0.1	0.1	0.1
9430083A17Rik	NR_029463	0.530226	0.392607	0.117855	0.331189	0.299751	0.133935	0.1	0.1
9430091E24Rik	NR_040363	0.1	0.1	0.1	0.1	0.1	0.1	0.1	0.409173
9430091E24Rik	NR_040364	0.897241	0.813399	0.62211	0.757984	0.288739	0.595071	0.378143	0.1
9530002B09Rik	NM_023865	0.1	0.1	0.1	0.1	0.1	0.1	0.1	0.1
9530003J23Rik	NM_029906	0.1	0.1	0.1	0.1	0.1	0.1	0.1	0.1
9530008L14Rik	NM_175417	0.1	0.1	0.1	0.1	0.1	0.1	0.102808	0.1
9530008L14Rik	NM_001145875	0.1	0.1	0.250421	3.99112	0.1	0.1	0.1	0.1
9530026F06Rik	NR_040483	0.1	0.1	0.1	0.1	0.1	0.1	0.1	0.1
9530026P05Rik	NR_015530	0.391919	0.331201	0.712971	0.517734	0.315954	0.502184	0.12606	0.1
9530036O11Rik	NR_015562	0.105825	0.157713	0.135089	0.1	0.1	0.1	0.1	0.1
9530051G07Rik	NR_040272	0.105466	0.1	0.1	0.13195	0.1	0.1	0.1	0.1
9530053A07Rik	NM_001164655	0.1	0.1	0.1	0.1	0.114657	0.1	0.1	0.170953
9530059O14Rik	NR_015610	0.1	0.1	0.1	0.1	0.1	0.1	0.1	0.1
9530068E07Rik	NM_153117	33.3898	33.3348	48.9739	44.9919	61.87	63.5913	55.1592	42.3908
9530077C05Rik	NM_026739	3.51651	3.0542	3.78641	4.60055	2.75807	2.23495	1.34475	1.72118
9530082P21Rik	NR_015472	41.2417	39.7979	30.6168	27.3494	47.957	17.2398	11.2978	13.9816
9530091C08Rik	NR_033299	0.1	0.1	0.1	0.1	0.1	0.1	0.1	0.1
9630013A20Rik	NR_015539	1.65249	1.80517	0.858937	1.10214	0.376709	8.65208	18.9032	13.6779
9630028B13Rik	NR_038006	0.1	0.1	0.1	0.1	0.1	0.226881	0.209609	0.151779
9630028H03Rik	NR_015544	0.1	0.1	0.1	0.1	0.1	0.1	0.1	0.1
9630033F20Rik	NM_177003	7.47467	8.37761	5.94422	5.80535	5.6154	4.17275	3.38721	2.28083
9830001H06Rik	NM_001164663	6.73533	6.71766	6.03509	6.12669	8.63353	9.51687	11.2211	5.44776
9830107B12Rik	NM_001177896	0.1	0.1	0.1	0.1	0.1	0.1	0.1	0.1
9830107B12Rik	NM_177824	0.1	0.1	0.1	0.1	0.1	0.1	0.1	0.1
9830107B12Rik	NM_001177897	0.1	0.1	0.1	0.1	0.1	0.1	0.1	0.1
9830132P13	NR_040552	0.1	0.1	0.1	0.1	0.1	0.1	0.1	0.1
9830147E19Rik	NM_001242388	0.200905	0.208433	0.14689	0.173403	0.1	0.273659	0.264253	0.12385
9930005F22Rik	NM_001220499	0.870099	0.408521	0.848208	0.670086	0.574746	0.452924	0.194558	0.509069
9930012K11Rik	NM_001112735	0.729163	0.430454	0.815383	0.664741	0.979051	1.37079	1.68948	0.543156
9930012K11Rik	NM_001004155	0.742893	1.16953	0.713319	0.526087	0.616968	0.295106	0.1	1.14693
9930013L23Rik	NM_030728	0.703077	0.726002	1.79169	1.41219	0.859181	4.09021	3.22034	1.22968
9930014A18Rik	NR_030696	0.246807	0.193585	0.280939	0.305072	0.47162	0.199073	0.35169	0.225654
9930021D14Rik	NM_175682	0.461917	0.150975	0.320759	0.201149	0.707583	0.437997	0.789657	1.13056
9930021J03Rik	NM_172836	4.55356	4.23327	2.80368	3.15754	1.04183	3.63262	3.60053	1.46877
9930023K05Rik	NM_001164263	0.1	0.1	0.1	0.1	0.1	0.1	0.1	0.1
9930023K05Rik	NM_172641	0.1	0.1	0.1	0.1	0.1	0.1	0.1	0.1
9930032O22Rik	NM_177162	0.1	0.1	0.10163	0.1	0.1	0.1	0.1	0.1
9930104L06Rik	NM_177573	3.51582	3.70609	3.20401	3.88073	3.41755	2.54826	2.91612	1.73343
9930111J21Rik1	NM_001114679	0.1	0.1	0.104368	0.1	0.1	0.394196	0.349888	0.112311
9930111J21Rik2	NM_173434	0.1	0.1	0.1	0.1	0.1	0.1	0.1	0.1
9930111J21Rik2	NM_173434_1	0.1	0.1	0.1	0.1	0.1	0.1	0.1	0.1
A030009H04Rik	NR_027827	44.1656	42.1928	20.4941	22.6177	26.059	12.8327	7.41632	5.61922
A130010J15Rik	NM_181048	1.34633	1.20367	1.42522	1.73504	1.36493	1.51607	1.38428	0.775871
A130010J15Rik	NM_001160360	0.1	0.117941	0.1	0.1	0.1	0.1	0.1	0.1
A130010J15Rik	NM_001160359	0.1	0.140065	0.138804	0.1	0.1	0.1	0.1	0.1
A130022J15Rik	NM_175313	5.53585	6.18272	6.50544	6.28549	3.19747	7.01288	6.04009	2.90798
A130040M12Rik	NR_002860	0.1	0.1	0.1	0.1	0.1	0.1	0.1	0.1
A130049A11Rik	NR_030676	0.829853	0.586362	0.581454	0.824949	0.452725	0.578226	0.608949	0.572677
A130077B15Rik	NR_040616	0.1	0.1	0.1	0.1	0.1	0.292608	0.360618	0.21034
A1bg	NM_001081067	0.1	0.1	0.1	0.1	0.1	0.1	0.1	0.1
A1cf	NM_001081074	0.1	0.1	0.1	0.1	0.1	0.1	0.1	0.1
A230001M10Rik	NR_040391	3.36095	3.01409	0.472008	0.422069	0.679829	0.659208	0.358164	0.25672
A230020J21Rik	NR_027298	0.353995	0.38981	0.191694	0.483601	0.245492	0.1	0.567434	0.16267
A230028O05Rik	NR_040374	0.1	0.1	0.1	0.1	0.1	0.1	0.1	0.1
A230046K03Rik	NM_001033375	8.21915	8.04115	7.69585	9.25981	2.10798	9.98622	11.3228	5.4481
A230050P20Rik	NM_175687	23.2972	26.5782	21.9408	19.7778	15.55	14.5949	9.75165	13.6055
A230051G13Rik	NM_173785	1.30258	1.18566	1.44785	1.81946	2.23403	1.63777	1.80154	1.56976
A230056P14Rik	NR_015495	2.72064	1.97046	1.21557	1.27476	0.681262	1.78563	1.91414	1.58906
A230057D06Rik	NR_015533	3.79424	5.84531	3.26918	3.07306	1.26434	1.64967	1.39457	2.94146
A230065H16Rik	NM_001101503	0.844847	0.948973	0.438365	0.514655	0.971295	0.196671	0.263315	0.772393
A230072C01Rik	NR_027445	2.21583	1.89997	1.22828	1.48423	0.96555	1.73373	1.22988	1.1701
A230072C01Rik	NR_027446	0.941156	1.03818	1.05466	0.356478	0.514005	0.596333	0.918454	0.663155
A230072E10Rik	NR_015600	0.168773	0.1	0.1	0.1	0.1	0.1	0.1	0.1
A230073K19Rik	NR_033229	2.69977	3.23468	1.05452	1.18432	0.105492	0.838769	0.432315	0.198089
A230077H06Rik	NR_040329	0.535568	0.539991	0.175312	0.188443	0.1	0.19729	0.1	0.135453
A230108P19Rik	NR_040333	0.1	0.1	0.1	0.1	0.1	0.1	0.1	0.1
A2ld1	NM_145466	20.8663	21.6035	22.5464	19.4965	22.1572	18.531	15.496	19.2558
A2m	NM_175628	15.7978	14.5628	15.3459	18.9169	25.4215	60.9677	111.373	73.9462
A330021E22Rik	NM_172447	3.52662	3.27684	1.91162	2.25185	0.677297	1.78588	1.51096	1.08541
A330023F24Rik	NR_015566	14.6629	9.17375	7.59228	6.96898	2.86648	6.28533	3.61013	2.24337
A330035P11Rik	NR_015586	0.149112	0.230592	0.138176	0.221471	0.235582	0.262974	0.183326	0.1
A330040F15Rik	NR_015503	1.41462	1.34149	0.44885	1.41977	1.34127	0.493513	0.666724	0.346335
A330049M08Rik	NM_001168500	0.1	0.1	0.1	0.1	0.1	0.1	0.1	0.1
A330049M08Rik	NM_001243306	0.1	0.1	0.1	0.1	0.1	0.1	0.1	0.1
A330049M08Rik	NM_181047	0.504228	0.836475	4.57834	2.74639	0.953418	1.63646	0.1	0.333892
A330049M08Rik	NM_001243305	0.1	0.1	0.1	0.1	0.1	0.1	0.30332	0.322015
A330049M08Rik	NM_001168498	1.21368	0.703807	2.00615	3.04518	1.01748	1.30024	0.1	0.1
A330049M08Rik	NM_145555	0.1	0.1	0.1	0.1	0.1	0.1	0.1	0.1
A330049N07Rik	NR_040646	1.16018	0.946231	0.43223	0.569608	0.226735	0.384307	0.576675	0.183932
A330050B17Rik	NR_029456	0.245828	0.213011	0.114732	0.154892	0.1	0.109128	0.1	0.1
A330050F15Rik	NM_001145192	7.2194	7.86884	5.33166	5.6402	5.56907	2.58892	1.52807	1.87098
A330069E16Rik	NR_015464	0.27443	0.229956	0.51341	0.331506	0.204129	0.278852	0.258219	0.262209
A330076H08Rik	NR_015599	1.00296	0.822496	0.42233	0.468261	0.198032	0.483874	0.413809	0.47045
A330093E20Rik	NR_040342	0.273051	0.356992	0.1	0.1	0.1	0.167293	0.1	0.1
A3galt2	NM_001009819	0.1	0.106789	1.32474	1.09419	0.133594	0.613902	0.1	0.1
A430005L14Rik	NM_001163019	0.1	0.1	0.1	0.1	0.187621	0.129513	0.1	0.1
A430005L14Rik	NM_175287	8.50606	8.5932	10.6804	9.80236	13.9484	10.4489	6.37901	10.4436
A430033K04Rik	NM_183025	2.1527	1.93933	1.37234	1.74159	0.985509	1.48838	1.38702	0.946427
A430035B10Rik	NR_040452	1.32317	1.01981	0.525541	0.684733	0.893146	0.536244	0.789808	0.575566
A430075N02	NR_040347	0.1	0.1	0.1	0.1	0.1	0.1	0.1	0.1
A430078G23Rik	NM_001033378	0.1	0.1	0.1	0.1	0.1	0.1	0.110075	0.1
A430084P05Rik	NM_001045526	0.1	0.1	0.567702	0.208291	0.339818	0.675934	0.492537	1.07849
A430089I19Rik	NM_177913_1	0.1	0.1	0.1	0.1	0.1	0.1	0.1	0.1
A430089I19Rik	NM_177913_2	0.1	0.1	0.1	0.1	0.1	0.1	0.1	0.1
A430089I19Rik	NM_177913	0.1	0.1	0.1	0.1	0.1	0.1	0.1	0.1
A430092G05Rik	NR_040622	0.1	0.1	0.1	0.1	0.1	0.1	0.1	0.1
A430093F15Rik	NR_027805	0.1	0.1	0.1	0.1	0.1	0.154867	0.264629	0.367088
A430105I19Rik	NM_001001982	2.63548	2.61993	4.51874	5.61529	4.51371	2.90372	2.41539	1.5826
A430107O13Rik	NM_001081351	0.632418	0.552625	2.00089	2.33565	0.468442	4.072	2.63529	0.781552
A430107P09Rik	NM_001205242	0.107017	0.1	0.1	0.1	0.1	0.1	0.1	0.1
A430110N23Rik	NM_173008	1.55277	1.12821	2.14119	1.7675	1.90258	8.62747	7.72114	4.93898
A4galt	NM_001004150	0.403381	0.1	2.59284	3.8774	1.99768	3.42622	1.58834	0.1
A4galt	NM_001170954	1.00313	1.22966	5.45458	3.54034	2.92672	5.8342	2.36082	3.10047
A4gnt	NM_001077424	0.1	0.1	0.1	0.1	0.1	0.1	0.1	0.1
A530013C23Rik	NR_015500	0.1	0.1	0.1	0.1	0.1	0.1	0.1	0.1
A530016L24Rik	NM_177039	0.1	0.1	0.1	0.534331	0.1	0.1	0.1	0.1
A530032D15Rik	NM_213615	0.1	0.1	0.154265	0.1	0.1	0.196359	0.404962	0.217722
A530053G22Rik	NR_015565	0.1	0.1	0.1	0.169049	0.1	0.1	0.1	0.1
A530054K11Rik	NM_183146	0.652761	0.54807	0.401369	0.476705	0.1	0.683815	0.708068	0.345237
A530058N18Rik	NR_028423	3.50689	3.06296	1.21448	1.14952	0.76921	0.964614	0.30974	0.253463
A530064D06Rik	NM_178796	0.1	0.1	0.449115	0.229836	0.52145	0.906261	0.914349	0.522983
A530064D06Rik	NM_001113556	0.1	0.1	0.1	0.1	0.1	0.207874	0.1	0.1
A530088E08Rik	NR_029458	0.1	0.1	0.1	0.1	0.1	0.1	0.121425	0.120445
A530098C11Rik	NM_001013799	0.1	0.1	0.1	0.1	0.1	0.1	0.1	0.1
A530099J19Rik	NM_175688	0.1	0.1	0.1	0.1	0.1	0.1	0.1	0.1
A630001G21Rik	NM_177055	0.133294	0.28718	0.86501	0.803229	0.482174	2.21182	3.33466	2.36929
A630007B06Rik	NM_170757	4.80366	4.5241	2.43488	2.97206	1.05123	2.7819	2.12126	0.519871
A630010A05Rik	NR_033556	0.1	0.1	0.1	0.1	0.1	0.1	0.1	0.1
A630033H20Rik	NM_001122595	0.1	0.1	0.125798	0.1	0.115674	0.1	0.1	0.1
A630033H20Rik	NM_001122596	0.1	0.1	0.412986	0.462034	0.1	1.09686	1.76069	0.623182
A630033H20Rik	NM_175442	0.1	0.1	0.1	0.1	0.1	0.205119	0.1	0.1
A630055G03Rik	NM_001162932	0.104768	0.1	0.346953	0.363889	0.420447	0.207773	0.134582	0.130173
A630066F11Rik	NR_030698	1.02265	0.633002	0.825866	1.33275	1.49473	0.695379	0.891637	0.610813
A630072M18Rik	NR_030699	0.744666	0.685777	0.846192	0.645163	0.857775	0.822448	0.689854	0.456544
A630073D07Rik	NM_001142969	0.1	0.1	0.1	0.1	0.1	0.1	0.1	0.1
A630075F10Rik	NR_033634	0.1	0.1	0.1	0.1	0.1	0.1	0.1	0.1
A630075F10Rik	NR_033632	0.501575	0.500911	0.453288	0.195175	0.20911	0.243105	0.1	0.1
A630077J23Rik	NR_040667	0.1	0.1	0.1	0.114167	0.1	0.1	0.1	0.1
A630089N07Rik	NR_015491	0.1	0.1	0.203113	0.583631	0.1	0.525348	0.109887	0.398174
A630095E13Rik	NM_001033325	0.1	0.1	0.1	0.1	0.1	0.1	0.1	0.1
A630095N17Rik	NM_001243090	0.1	0.1	0.1	0.1	0.1	0.1	0.1	0.1
A630095N17Rik	NM_001243091	0.1	0.231667	0.1	0.1	0.1	0.1	0.1	0.1
A730008H23Rik	NM_172505	9.14494	9.01436	8.38999	7.01079	6.65028	8.91298	6.6981	6.65531
A730011L01Rik	NM_177394	2.07913	1.80528	1.95257	2.95445	1.12202	1.72486	1.83037	1.03174
A730011L01Rik	NM_001164636	1.85702	2.25976	0.978	0.298671	3.1248	0.916232	0.907968	0.817938
A730015I17	NR_040636	0.1	0.1	0.1	0.1	0.1	0.1	0.1	0.1
A730017C20Rik	NM_173759	1.00536	2.1442	2.05484	1.67354	0.343471	1.67411	0.837432	1.28547
A730017C20Rik	NR_033765	4.77803	5.05234	1.88387	3.4244	4.12002	1.2537	2.41028	2.1031
A730017C20Rik	NR_033764	13.2529	11.6858	8.31855	8.40094	7.78241	6.43651	6.03905	6.8218
A730017C20Rik	NM_001167925	0.536746	0.3516	1.4308	0.52258	0.447589	0.145409	0.349153	0.325517
A730017L22Rik	NR_015523	0.451748	0.369004	0.274676	0.362833	0.237863	0.318941	0.408087	0.124395
A730018C14Rik	NR_036459	0.1	0.1	0.1	0.1	0.1	0.1	0.1	0.1
A730020E08Rik	NR_040287	0.884255	1.12487	0.459589	0.381486	0.112418	0.203601	0.241375	0.1
A730020M07Rik	NR_036456	0.665541	0.734844	0.941637	0.542381	0.374413	0.904569	0.634977	0.692719
A730020M07Rik	NR_036458	0.1	0.1	0.1	0.1	0.1	0.264251	0.296894	0.1
A730020M07Rik	NR_036457	0.215778	0.394322	0.383615	0.274788	0.154485	0.1	0.194737	0.1
A730037C10Rik	NM_177203	0.1	0.1	0.1	0.1	0.1	0.1	0.103288	0.1
A730043L09	NR_040769	0.1	0.1	0.1	0.134516	0.129516	0.169426	0.1	0.1
A730046J19Rik	NR_040271	0.800015	0.698031	0.201571	0.257727	0.1	0.162105	0.108114	0.1
A730056A06Rik	NR_040324	0.574661	0.505415	0.141933	0.151451	0.114385	0.549879	0.1	0.332638
A730056A06Rik	NR_040325	0.1	0.1	0.1	0.1	0.1	0.1	0.628016	0.1
A730069N07Rik	NM_178735	0.117304	0.1	0.1	0.13248	0.1	0.1	0.10965	0.1
A730082K24Rik	NR_040317	0.1	0.1	0.1	0.1	0.1	0.1	0.1	0.1
A730082K24Rik	NR_040319	0.1	0.1	0.1	0.1	0.1	0.1	0.1	0.1
A730085A09Rik	NR_040437	0.1	0.1	0.192654	0.252542	0.1	0.132126	0.1	0.1
A730090H04Rik	NR_040279	0.1	0.1	0.1	0.1	0.1	0.1	0.1	0.1
A730090N16Rik	NR_040390	0.1	0.1	0.1	0.1	0.1	0.1	0.1	0.1
A730098P11Rik	NR_038091	12.5247	14.6349	10.8434	12.1363	9.55729	10.2006	7.32452	5.13016
A830007P12Rik	NM_146115	1.13847	1.17725	4.6272	3.51318	5.30252	7.87582	7.88875	6.40833
A830010M20Rik	NM_001007574	8.89722	9.73191	4.38673	5.44235	2.10681	4.27605	5.11573	3.77504
A830010M20Rik	NM_001168557	0.1	0.1	0.1	0.1	0.1	0.1	0.1	0.1
A830018L16Rik	NM_001160369	1.75558	1.89532	0.983252	1.20018	0.1	0.364142	0.1	0.1
A830018L16Rik	NM_001160370	4.09915	3.68304	0.897224	1.72389	0.651239	1.06768	0.242473	0.209987
A830018L16Rik	NM_001160371	0.1	0.290462	0.358959	0.1	0.1	0.1	0.1	0.1
A830018L16Rik	NM_177173	0.71592	0.1	0.1	0.1	0.760583	0.12887	0.118509	0.1
A830019L24Rik	NR_040551	0.1	0.1	0.1	0.1	0.1	0.1	0.1	0.1
A830080D01Rik	NM_001033472	2.20895	1.88259	2.00506	2.44233	0.759307	2.52303	2.38965	1.33664
A830082N09Rik	NR_015526	1.99027	2.28794	1.59428	1.34166	0.582328	1.06368	0.388697	0.674279
A830093I24Rik	NM_175431	1.12884	1.29768	0.555057	0.539918	0.270051	0.494211	0.700011	0.425868
A930001A20Rik	NR_040550	0.171936	0.1	0.147283	0.116841	0.130661	0.109523	0.287141	0.1
A930001A20Rik	NR_040549	0.1	0.1	0.1	0.1	0.1	0.1	0.1	0.1
A930001N09Rik	NM_029870	7.95086	7.64354	4.19438	5.45583	2.46471	5.44749	5.59695	3.08744
A930003A15Rik	NR_027896	0.1	0.448739	0.57109	0.1	0.1	0.107982	0.1	0.119018
A930003A15Rik	NR_015488	0.298644	0.1	0.1	0.270163	0.488675	0.1	0.1	0.1
A930003O13Rik	NR_027362	1.22146	0.952956	0.814494	0.765165	0.533206	1.38897	1.33143	1.21858
A930004D18Rik	NR_028376	3.63468	3.02311	2.57074	2.06773	2.95838	2.0671	1.74811	1.04258
A930004D18Rik	NR_028377	0.1	0.1	0.1	0.1	0.1	0.1	0.1	0.1
A930005H10Rik	NR_027894	6.72659	6.08215	4.43785	2.97441	2.47019	3.69282	1.49817	5.34685
A930005H10Rik	NR_015487	0.1	0.241874	0.1	0.1	0.671645	0.281394	0.871149	0.40482
A930005H10Rik	NR_027895	0.909733	0.926618	0.445906	0.19554	0.1	0.384578	0.139313	0.600172
A930005I04Rik	NM_207277	0.340283	0.439679	0.385201	0.498081	0.422653	0.584211	0.617995	0.433555
A930006I01Rik	NR_040332	1.00293	0.81052	0.262444	0.35849	0.599198	0.109422	0.116662	0.188185
A930007I19Rik	NR_015567	0.1	0.1	0.1	0.1	0.1	0.1	0.1	0.1
A930011G23Rik	NR_030692	0.17306	0.205801	0.1	0.115557	0.15696	0.105351	0.1	0.1
A930011O12Rik	NR_040709	27.7494	26.1689	14.3936	12.1223	8.42428	9.5477	4.07965	2.79485
A930012L18Rik	NR_026853	0.548348	0.158883	0.170734	0.279981	0.115866	0.229045	0.1	0.1
A930013F10Rik	NR_027886	1.84639	1.84873	0.998586	0.926521	0.319858	1.03339	0.976533	0.243615
A930015D03Rik	NR_015618	3.66951	2.67299	3.04407	2.50053	2.66368	2.08153	1.68544	2.87217
A930017M01Rik	NR_033609	7.27165	7.17207	2.96847	3.38088	3.38527	1.7713	2.15281	1.45763
A930018P22Rik	NM_026634	0.1	0.1	0.154925	0.1	0.459231	0.279007	0.1	0.1
A930019D19Rik	NR_040619	0.1	0.1	0.1	0.1	0.1	0.1	0.1	0.1
A930038C07Rik	NM_172399	1.98622	1.7756	1.0009	1.10678	0.583638	1.23429	0.811875	0.559405
AA387883	NR_030678	0.186549	0.19883	0.165391	0.1	0.234596	0.1	0.138778	0.144283
AA388235	NR_033305	0.41554	0.323405	0.389693	0.504508	0.406354	0.320746	0.205115	0.143828
AA415398	NM_001004178	0.979268	0.988974	0.662725	1.02945	0.671126	0.747963	0.541935	0.972523
AA465934	NR_028363	0.440831	0.770047	1.05457	0.80878	0.540183	0.406884	0.361507	1.62548
AA467197	NM_001004174	0.567129	0.471406	21.2159	14.3278	20.091	9.25907	8.44697	10.6904
AA474331	NR_033628	2.02508	1.54622	1.49963	1.39481	1.21379	1.03104	1.19522	1.04642
AA543186	NR_027448	0.112183	0.1	0.1	0.1	0.1	0.206896	0.165044	0.145755
AA545190	NR_033776	0.1	0.1	0.1	0.1	0.1	0.1	0.1	0.1
AA619741	NR_033627	0.1	0.1	0.1	0.1	0.1	0.1	0.1	0.1
AA792892	NM_178894	0.1	0.1	0.1	0.1	0.1	0.1	0.1	0.1
AA960436	NM_133954	3.00312	2.79019	5.78566	5.18994	8.09059	7.56716	7.46064	7.08792
AA986860	NM_177604	1.13279	1.49089	1.1634	1.17253	1.25643	1.01286	1.26167	1.21244
AA987161	NM_001163246	0.932158	0.97558	0.697825	0.88157	0.132282	1.1782	1.27897	0.611782
AB099516	NM_001024672	0.1	0.1	0.1	0.1	0.1	0.1	0.1	0.1
AB124611	NM_206536	0.1	0.213791	0.725846	0.493787	1.43327	3.39321	5.29089	4.76683
AB124611	NM_001198794	0.285055	0.1	3.82667	4.13373	5.68488	14.8414	22.4141	23.684
AF067063	NM_001001449	0.1	0.1	0.1	0.1	0.1	0.1	0.1	0.1
AF251705	NM_134158	1.23972	1.70901	6.08109	5.76659	7.07865	37.2274	56.8104	66.8738
AF357355	NR_028433	0.1	0.1	0.1	0.1	0.1	0.1	0.1	0.1
AF357359	NR_028434	0.1	0.1	0.1	0.1	0.1	0.1	0.1	0.1
AF366264	NM_153093	0.1	0.1	0.1	0.1	0.1	0.1	0.1	0.1
AF529169	NM_153509	2.77414	2.97297	0.872296	0.967459	0.923055	0.888114	0.73167	0.24878
AI115009	NR_040386	0.28522	0.105655	0.330059	0.15403	0.1	0.1	0.1	0.1
AI118078	NM_172923	2.96932	3.50175	1.35007	0.987123	1.58654	0.830444	0.416807	0.464901
AI182371	NM_001243102	0.1	0.1	0.118969	0.1	0.1	0.1	0.192726	0.107969
AI182371	NM_178885	0.221347	0.148389	0.1	0.116845	0.1	0.119403	0.1	0.1
AI182371	NM_001243103	0.1	0.1	0.1	0.121036	0.1	0.1	0.1	0.165347
AI314180	NM_172381	11.55	12.6688	11.3808	12.3163	5.87155	10.9303	9.13097	5.61183
AI314831	NR_015462	0.1	0.1	0.1	0.1	0.1	0.1	0.1	0.1
AI314976	NM_207219	7.99244	8.57769	9.96947	8.69828	6.44653	9.37628	10.7767	8.58035
AI316807	NM_001146117	18.1051	18.2756	14.8531	12.9411	18.2908	12.2307	12.6793	16.3706
AI316807	NM_001012667	0.1	0.129029	0.1	0.1	0.154988	0.1	0.1	0.1
AI317395	NM_144821	0.811466	0.666227	0.435839	0.693549	0.844051	0.190664	0.464469	0.412559
AI413582	NM_001002895	31.976	26.277	41.9368	35.6364	57.8373	39.9193	44.3172	55.9519
[truncated: 26,408 more rows]
