# Supplementary material for: RNA-Seq Characterization of Spinal Cord Injury Transcriptome in Acute/Subacute Phases: A Resource for Understanding the Pathology at the Systems Level
Source: PLoS One. 2013 Aug 9;8(8):e72567. doi: 10.1371/journal.pone.0072567 (PMC3739761; doi:10.1371/journal.pone.0072567)
Supplement: Table S3 — Top enriched functional categories in acute and subacute SCI. (XLSX) [file pone.0072567.s003.xlsx]

## Sheet: Sheet1
		2D			7D
	Function Category	P-value	# Molecules	Genes	P-value	# Molecules	Genes
	Inflammatory Response	1.31E-19 - 2.38E-02	77	ATF3,C3AR1,C5AR1,CAPG,CCL11,CCL13,CCL2,CCL3L1/CCL3L3,CCL4,CCL5,CCR1,CCR2,CD14,Chi3l3/Chi3l4,CXCL1,CXCL13,CXCL2,CXCL3,CXCL6,HP,IL17B, IL1B,IL1RN,IL4R,KNG1,LCN2,LGALS3,LILRB3,LTB4R,PTGS2,S100A4,S100A8, S100A9,S1PR3,SELE,SELP,THBS1,TNF,ADIPOQ,BCL2A1,BCL3,CCL7,Ccl9, CLEC4E,CSF3,GDF15,Gp49a/Lilrb4,IL6,LIF,MMP13,MMP3,MMP8,NGF,PLAC8, RUNX1,SERPINB2,SLFN12L,SOCS3,STEAP4,TIMP1,SDC1,SERPINE1,TRPV1,FOSL1,IL…	3.95E-12 - 3.50E-02	101	ABCA1,ATF3,BCL2A1,BCL3,BIK,C1QA,C3AR1,C5AR1,CCL13,CCL3L1/CCL3L3,CCL7,CCR1,CD200R1,CD300A,CHRNA7,CLEC7A,CNR2,CTSS,CYBB,FCGR2A, FCGR2B,GDF15,Gp49a/Lilrb4,HAVCR2,HSD11B1,IL1RN,IL2RG,IL7R,ITGAL,ITGB2,LCN2,LGALS3,LSP1,LUM,MMP12,MMP13,MMP8,PLAC8,PLAU,RAC2, RUNX1,SPI1,SPP1,THBS1,TIMP1,TYROBP,ANXA1,CAPG,CCL4, Chi3l3/Chi3l4,CXCR4,FCER1G,FGR,HP,KNG1,LILRB3,MYO1F,RGS1,S100A4,SLC11A1,TNFAIP8L2,BTK,CD300LD,LA…
	Neurological Disease	2.74E-04 - 2.38E-02	26	C3AR1,CCL13,CCL3L1/CCL3L3,CCL5,CD300LF,IL6,LIF,TNF,ADIPOQ,PTGS2, IL1B,CCR2,KNG1,PROCR,SERPINA3,HP,IL1RN,THBS1,GABRB2,GDNF,NGF,S1PR3,VIM,TIMP1,COL3A1,AR	8.19E-04 - 1.79E-02	16	CNR2,ITGB2,KNG1,PLAU,CCL13,CD28,LCP2,LGALS3,SPI1,VIM,C3AR1, CCL3L1/CCL3L3,CD300LF,EBF2,SPP1,TNFRSF1B
	Cell Death and Survival	4.62E-06 - 2.38E-02	47	ADAM8,AR,ATF3,BCL2A1,BCL3,CCL13,CCL3L1/CCL3L3,CCL5,CEBPB,CSF2RB, CSF3,GDF15,GDNF,GRM3,HMOX1,HSPB1,IL11,IL1B,IL1RN,IL6,LCN2,LGALS3, LIF,LILRB3,MMP8,MSR1,MXD3,NGF,NTRK1,OSM,PHOX2A,PTGS2,RIPK3,RUNX1, SERPINA3,SERPINB2,SIX1,THBS1,TNF,GABRB2,LHX4,S1PR3,IL4R,ADIPOQ, PLAUR,VIM,SELE	2.04E-08 - 3.50E-02	73	ADAM8,AR,ATF3,BCL2A1,BCL3,BLNK,BTK,C1QA,CALB1,CARD11,CCL13,CCL3L1/CCL3L3,CD22,CD28,CD48,CD5L,CNR2,CSF2RB,CTSD,CXCR4,CYBB,DRD2,FAIM2,FCER1G,FCGR2A,FCGR2B,FGR,GABRA5,GABRB2,GDF15,GRIN1,GRM1, GRM5,HAVCR2,HMOX1,HPCA,IGF1,IL1RN,IL2RG,IL7R,ITGAL,ITGB2,LCN2, LGALS3,LHX4,LILRB3,Lyz1/Lyz2,MMP8,MSR1,MXD3,OSM,PAX8,PTPRC,RAC2,RIPK3,RUNX1,SERPINA3,SH3GL2,SPI1,SPP1,STXBP1,THBS1,TNFAIP8L2, TNFRSF1B,TYROBP,ATP2B…
	Nervous System Development and Function	5.70E-09 - 2.38E-02	48	ADIPOQ,CD36,CEBPB,IL1B,IL1RN,IL6,PTGS2,VIM,CCL13,CCR2,GDNF,ITGA5, LIF,OSM,GDF15,LCN2,MXD3,NGF,TNF,AR,NTRK1,PLAUR,RUNX1,ATF3,DAO,CXCL2,TNC,PHOX2A,KNG1,PPP1R1B,TRPV1,CCL2,CCL3L1/CCL3L3,TLX2,PROCR,SELP, S1PR3,CLCF1,CRLF1,IL11,CHRM2,GRIA3,LHX4,SCN1A,ALDH1A3,S100A4,UCN3, CSF3	3.30E-11 - 3.50E-02	111	ADCY1,CACNG2,CHAT,CHRM2,CHRM3,CHRNA4,CHRNA7,CNTNAP2,DRD2,GABBR2,GABRG2,GJD2,GLRA1,GRIN1,GRM5,GRM8,KCNA2,KCNAB1,KCNJ11,KCNK9, KLK8,NPY5R,PAX8,RIMS1,SCN1A,SH3GL2,SLC12A5,SLC5A7,SNAP25,STXBP1,SV2B,UNC13C,AR,ATP2B2,CNR2,CTSD,CYBB,GDF15,GRN,MCOLN3,NEIL3, OPRL1,PLAUR,RUNX1,CXCR4,FAIM2,HTR6,IGF1,MNX1,NEUROD2,NEUROD6, VIM,CCL13,CD36,IL1RN,ITGA5,TREM2,CALB2,Camk2b,GABRA5,GRM1,HTR2C,KCNC1,LILRB3,CALB1,C1QA…
