# Supplementary material for: RNA-Seq Characterization of Spinal Cord Injury Transcriptome in Acute/Subacute Phases: A Resource for Understanding the Pathology at the Systems Level
Source: PLoS One. 2013 Aug 9;8(8):e72567. doi: 10.1371/journal.pone.0072567 (PMC3739761; doi:10.1371/journal.pone.0072567)
Supplement: Table S4 — The expression of genes involved in LXR/RXR pathway 2 days after SCI. Abbreviations: E (Extracellular Space); P (Plasma Membrane); C (Cytoplasm); N (Nucleus); Y (there is drug for the gene in IPA database). (XLS) [file pone.0072567.s004.xls]

## Sheet: Sheet0
Symbol	Entrez Gene Name	Location	Family	Drugs	avg.CTR.FPKM	avg.2D.FPKM
ABCA1	ATP-binding cassette, sub-family A (ABC1), member 1	Plasma Membrane	transporter	Y	3.12607	7.67339
ABCG1	ATP-binding cassette, sub-family G (WHITE), member 1	Plasma Membrane	transporter		11.4849	8.35782
ABCG4	ATP-binding cassette, sub-family G (WHITE), member 4	Plasma Membrane	transporter		18.1908	10.0406
ABCG5	ATP-binding cassette, sub-family G (WHITE), member 5	Plasma Membrane	transporter		0.1	0.1
ABCG8	ATP-binding cassette, sub-family G (WHITE), member 8	Plasma Membrane	transporter		0.1	0.1
acaca	acetyl-CoA carboxylase alpha	Cytoplasm	enzyme		6.28582	7.66443
ApoA1	apolipoprotein A-I	Extracellular Space	transporter		0.547608	0.201692
ApoA4	apolipoprotein A-IV	Extracellular Space	transporter		0.1	0.1
ApoA5	apolipoprotein A-V	Extracellular Space	transporter		0.1	0.1
ApoC1	apolipoprotein C-I	Extracellular Space	transporter		1.78554	8.82629
ApoC2	apolipoprotein C-II	Extracellular Space	transporter		0.103654	9.41343
ApoC4	apolipoprotein C-IV	Extracellular Space	transporter		0.1	0.117803
ApoE	apolipoprotein E	Extracellular Space	transporter		1020.74	734.081
Arg2	arginase, type II	Cytoplasm	enzyme		0.375859	1.2885
CD14	CD14 molecule	Plasma Membrane	transmembrane receptor		1.96401	31.9263
CD36	CD36 molecule (thrombospondin receptor)	Plasma Membrane	transmembrane receptor		0.18386	16.7111
Mlxipl	MLX interacting protein-like	Nucleus	transcription regulator		1.25691	1.83872
ptgs2	prostaglandin-endoperoxide synthase 2 (prostaglandin G/H synthase and cyclooxygenase)	Cytoplasm	enzyme	Y	0.358581	7.64899
cyp51	cytochrome P450, family 51, subfamily A, polypeptide 1	Cytoplasm	enzyme	Y	30.4824	27.0401
CYP7A1	cytochrome P450, family 7, subfamily A, polypeptide 1	Cytoplasm	enzyme		0.1	0.1
ECHS1	enoyl CoA hydratase, short chain, 1, mitochondrial	Cytoplasm	enzyme		33.0824	41.0764
FASN	fatty acid synthase	Cytoplasm	enzyme	Y	37.1774	39.5598
FDFT1	farnesyl-diphosphate farnesyltransferase 1	Cytoplasm	enzyme	Y	33.0377	36.2525
HADH	hydroxyacyl-CoA dehydrogenase	Cytoplasm	enzyme		21.0401	43.1718
HMGCR	3-hydroxy-3-methylglutaryl-CoA reductase	Cytoplasm	enzyme	Y	20.46	18.4542
IL1b	interleukin 1, beta	Extracellular Space	cytokine	Y	0.1	15.9855
IL1rn	interleukin 1 receptor antagonist	Plasma Membrane	group		0.1	6.55975
IL6	interleukin 6 (interferon, beta 2)	Extracellular Space	cytokine	Y	0.1	16.8146
NOS2	nitric oxide synthase 2, inducible	Cytoplasm	enzyme	Y	0.209485	2.37617
IRF3	interferon regulatory factor 3	Nucleus	transcription regulator		6.50651	11.0298
LBP	lipopolysaccharide binding protein	Plasma Membrane	transporter		1.73312	23.3587
LCAT	lecithin-cholesterol acyltransferase	Extracellular Space	enzyme		21.2012	9.35016
LDLR	low density lipoprotein receptor	Plasma Membrane	transporter		17.6278	23.5565
LPL	lipoprotein lipase	Cytoplasm	enzyme	Y	1.50847	41.9312
LY96	lymphocyte antigen 96	Plasma Membrane	transmembrane receptor		1.0629	3.08682
CCL2	chemokine (C-C motif) ligand 2	Extracellular Space	cytokine	Y	0.338963	77.8525
CCL7	chemokine (C-C motif) ligand 7	Extracellular Space	cytokine		0.270333	33.6482
MMP9	matrix metallopeptidase 9 (gelatinase B, 92kDa gelatinase, 92kDa type IV collagenase)	Extracellular Space	peptidase		3.16404	6.24574
NCOR1	nuclear receptor co-repressor 1	Nucleus	group		8.47376	6.98056
PLTP	phospholipid transfer protein	Extracellular Space	enzyme		51.6809	31.7294
SCD1	stearoyl-CoA desaturase (delta-9-desaturase)	Cytoplasm	enzyme		152.843	107.453
Msr1	macrophage scavenger receptor 1	Plasma Membrane	transmembrane receptor		0.183235	15.3259
Srebf1	sterol regulatory element binding transcription factor 1	Nucleus	transcription regulator		20.6082	18.8203
TLR3	toll-like receptor 3	Plasma Membrane	transmembrane receptor	Y	4.33753	2.71454
TLR4	toll-like receptor 4	Plasma Membrane	transmembrane receptor	Y	0.231563	1.85485
TNF	tumor necrosis factor	Extracellular Space	cytokine	Y	0.1	2.30746
Tnfrsf1a	tumor necrosis factor receptor superfamily, member 1a	Plasma Membrane	group		10.0265	65.4128
