# Supplementary material for: RNA-Seq Characterization of Spinal Cord Injury Transcriptome in Acute/Subacute Phases: A Resource for Understanding the Pathology at the Systems Level
Source: PLoS One. 2013 Aug 9;8(8):e72567. doi: 10.1371/journal.pone.0072567 (PMC3739761; doi:10.1371/journal.pone.0072567)
Supplement: Table S5 — Genes of interest identified from network constructed in acute SCI(2D). Genes were listed in the order of their Relevance Index number. RI = abs(log(Fold change)) *(Connection number). (XLSX) [file pone.0072567.s005.xlsx]

## Sheet: Sheet1
Symbol	Fold_Change	Location	Family	Drugs	Index_of_Relevance
IL6	168.146	Extracellular Space	cytokine	Y	1020.31
IL1B	159.855	Extracellular Space	cytokine	Y	871.153
CXCL2	512.289	Extracellular Space	cytokine		765.069
TNF	23.0746	Extracellular Space	cytokine	Y	679.235
CCL2	229.679	Extracellular Space	cytokine		635.321
CCL13	229.679	Extracellular Space	cytokine		619.634
CXCL3	385.103	Extracellular Space	cytokine		498.168
CCL3L1/CCL3L3	29.8659	Extracellular Space	cytokine		274.424
CCL5	36.8659	Extracellular Space	cytokine		249.802
CSF3	178.174	Extracellular Space	cytokine		224.314
NOS2	11.3429	Cytoplasm	enzyme	Y	220.734
SOCS3	56.0198	Cytoplasm	phosphatase		214.891
CCL4	48.4415	Extracellular Space	cytokine		207.132
TLR4	8.01013	Plasma Membrane	transmembrane receptor	Y	198.12
CEBPB	14.8075	Nucleus	transcription regulator		194.413
PTGS2	21.3313	Cytoplasm	enzyme	Y	194.255
CXCL10	13.6674	Extracellular Space	cytokine	Y	188.634
CCL7	124.469	Extracellular Space	cytokine		187.91
TIMP1	268.481	Extracellular Space	other		185.58
FABP4	386.592	Cytoplasm	transporter		171.893
CCR2	20.687	Plasma Membrane	G-protein coupled receptor		161.714
CEBPD	36.9979	Nucleus	transcription regulator		145.862
IL1A	13.9604	Extracellular Space	cytokine	Y	144.524
SERPINE1	177.63	Extracellular Space	other	Y	141.982
HMOX1	113.333	Cytoplasm	enzyme	Y	136.488
LIF	32.2763	Extracellular Space	cytokine		135.335
MYD88	5.03459	Plasma Membrane	other		135.249
LCN2	161.326	Extracellular Space	transporter		132.009
MMP3	83.6698	Extracellular Space	peptidase		127.733
PTX3	92.2916	Extracellular Space	other		124.034
STAT6	5.0496	Nucleus	transcription regulator		123.817
C5AR1	49.2601	Plasma Membrane	G-protein coupled receptor		123.692
CD36	90.8906	Plasma Membrane	transmembrane receptor		117.109
PPARG	5.75496	Nucleus	ligand-dependent nuclear receptor	Y	116.141
CXCL6	67.5575	Extracellular Space	cytokine		109.405
TNFRSF1A	6.52398	Plasma Membrane	transmembrane receptor		105.524
JUN	3.74119	Nucleus	transcription regulator		102.789
IL1RN	65.5975	Extracellular Space	cytokine		102.605
MSR1	83.6406	Plasma Membrane	transmembrane receptor		102.178
CCR1	40.5877	Plasma Membrane	G-protein coupled receptor		101.516
ARG1	577.21	Cytoplasm	enzyme		100.902
MMP13	27.1524	Extracellular Space	peptidase		100.023
SELP	75.2155	Plasma Membrane	transmembrane receptor		99.7273
EGR1	3.67777	Nucleus	transcription regulator		97.6993
CCL11	15.9482	Extracellular Space	cytokine		95.8877
CD14	16.2557	Plasma Membrane	transmembrane receptor		92.526
CD40	3.5936	Plasma Membrane	transmembrane receptor	Y	86.7352
CD44	10.8567	Plasma Membrane	enzyme		86.013
UCP1	360.153	Cytoplasm	transporter		84.9247
IL11	23.1451	Extracellular Space	cytokine		81.5875
OSM	20.4185	Extracellular Space	cytokine		78.3325
ITGAM	5.59573	Plasma Membrane	transmembrane receptor		77.0141
CYBB	8.84599	Cytoplasm	enzyme		75.4806
LPL	27.7971	Cytoplasm	enzyme	Y	71.9529
IL1R1	8.4052	Plasma Membrane	transmembrane receptor	Y	70.6395
MMP8	32.1958	Extracellular Space	peptidase		65.1144
TREM1	12.0748	Plasma Membrane	transmembrane receptor		64.6908
CSF1	2.4664	Extracellular Space	cytokine		62.5156
ATF3	50.5735	Nucleus	transcription regulator		62.2634
ACP5	32.6702	Cytoplasm	phosphatase		60.3588
Ifi204 (includes others)	24.119	Nucleus	transcription regulator		59.6973
BCL3	40.9143	Nucleus	transcription regulator		58.8999
Ccl9	28.5023	Extracellular Space	cytokine		57.9961
PLAU	10.6051	Extracellular Space	peptidase		57.9137
CLEC4E	27.327	Plasma Membrane	other		57.2671
THBS1	26.6776	Extracellular Space	other		56.8507
SLPI	24.8626	Cytoplasm	other		55.6308
PLAUR	46.0093	Plasma Membrane	transmembrane receptor		55.2385
EIF4EBP1	22.8926	Cytoplasm	translation regulator		54.2017
Ccl6	28.7833	Extracellular Space	cytokine		53.3188
LGALS3	39.8048	Extracellular Space	other		53.1487
SELE	16.0773	Plasma Membrane	transmembrane receptor		52.0904
CFB	32.5182	Extracellular Space	peptidase		50.2318
NGF	14.5048	Extracellular Space	growth factor		50.16
IRAK4	3.10199	Cytoplasm	kinase		48.9958
CCR5	3.83689	Plasma Membrane	G-protein coupled receptor	Y	48.4984
TNFAIP3	9.3904	Nucleus	enzyme		48.4678
S100A8	28.4905	Cytoplasm	other		48.3241
ITGA5	37.1038	Plasma Membrane	transmembrane receptor		46.9214
LBP	13.4778	Plasma Membrane	transporter		45.0302
DUSP1	3.65093	Nucleus	phosphatase		42.9701
EGR2	13.9139	Nucleus	transcription regulator		41.783
IRG1	24.5037	unknown	other		41.5343
S100A4	23.9972	Cytoplasm	other		41.2632
IL4R	14.7567	Plasma Membrane	transmembrane receptor		38.833
VIM	19.359	Cytoplasm	other		38.4744
Gp49a/Lilrb4	83.0528	unknown	other		38.2557
S100A9	27.0066	Cytoplasm	other		38.0419
STAT5A	2.81137	Nucleus	transcription regulator		37.2819
CAMP	7.07664	Cytoplasm	other		36.6998
MAP3K8	4.03458	Cytoplasm	kinase		36.2235
PRKCD	2.84291	Cytoplasm	kinase	Y	34.6694
Chi3l3/Chi3l4	103.741	Extracellular Space	enzyme		33.4842
TNC	26.7246	Extracellular Space	other		33.1807
IL1R2	45.2447	Plasma Membrane	transmembrane receptor		32.9981
XDH	6.57388	Cytoplasm	enzyme	Y	32.6009
ESR1	0.424948	Nucleus	ligand-dependent nuclear receptor	Y	32.1007
IL7R	9.21515	Plasma Membrane	transmembrane receptor	Y	32.0401
BCL2A1	16.0472	Cytoplasm	other		32.034
RUNX1	15.828	Nucleus	transcription regulator		31.8752
ACPP	37.3113	Extracellular Space	phosphatase		31.3292
CXCL13	22.1221	Extracellular Space	cytokine		31.2719
GDNF	14.846	Extracellular Space	growth factor		31.136
SERPINB2	36.0444	Extracellular Space	other		31.0302
CSF2RB	19.3693	Plasma Membrane	transmembrane receptor	Y	29.9299
C3AR1	19.1944	Plasma Membrane	G-protein coupled receptor		29.8383
ABCA1	2.45464	Plasma Membrane	transporter		29.7968
SDC1	16.4856	Plasma Membrane	enzyme		28.3019
LILRB3	26.275	Plasma Membrane	transmembrane receptor		28.2937
SLFN12L	43.0087	unknown	enzyme		27.1328
AR	0.262861	Nucleus	ligand-dependent nuclear receptor	Y	26.9868
CH25H	98.0397	Cytoplasm	enzyme		26.4612
PLP1	0.39482	Plasma Membrane	other		25.4739
RGS1	8.92394	Plasma Membrane	other		25.2614
MMP14	4.75767	Extracellular Space	peptidase		24.7528
GDF15	64.557	Extracellular Space	growth factor		24.05
CCL8	9.15481	Extracellular Space	cytokine		22.3617
Serpina3g (includes others)	20.1765	Extracellular Space	other		21.673
PRDM1	2.51174	Nucleus	transcription regulator		21.259
CLEC6A	39.7632	Plasma Membrane	transmembrane receptor		21.2535
XBP1	3.03417	Nucleus	transcription regulator		20.8169
Ctla2a/Ctla2b	16.9969	Plasma Membrane	other		20.436
CYR61	30.9456	Extracellular Space	other		19.8066
AQP1	93.5767	Plasma Membrane	transporter		19.6442
TICAM2	3.08527	Plasma Membrane	other		19.5047
SCN10A	86.7431	Plasma Membrane	ion channel	Y	19.316
BCL10	2.1964	Cytoplasm	transcription regulator		19.2974
XIST	81.9748	Nucleus	other		19.0713
MKI67	27.1215	Nucleus	other		19.0455
PF4	24.0682	Extracellular Space	cytokine		18.3562
PIK3CG	2.64296	Cytoplasm	kinase	Y	18.228
NR3C2	0.435391	Nucleus	ligand-dependent nuclear receptor	Y	17.9942
CTSK	2.29117	Cytoplasm	peptidase		17.9412
Ccnb1/Gm5593	18.6191	Nucleus	other		16.8748
GJA1	0.380595	Plasma Membrane	transporter		16.724
UCN2	43.6417	Extracellular Space	other		16.3429
UBE2C	41.5383	Cytoplasm	enzyme		16.1291
SERPINA3	35.3281	Extracellular Space	other		15.4282
Ddx3y	0.00628602	Cytoplasm	other		14.6273
CD72	26.5491	Plasma Membrane	transmembrane receptor		14.1918
CAPG	20.7168	Nucleus	other		13.1182
IL36A	2.42613	Extracellular Space	cytokine		12.7866
DHH	18.6609	Extracellular Space	peptidase		12.6658
ADAM8	31.7197	Plasma Membrane	peptidase		9.97461
IFIH1	2.31031	Nucleus	enzyme		9.66469
LOX	28.3379	Extracellular Space	enzyme		9.64932
FBLN2	22.9495	Extracellular Space	other		9.04078
EMP1	19.3194	Plasma Membrane	other		8.54396
S100A11	18.6528	Cytoplasm	other		8.44265
SDC4	3.05155	Plasma Membrane	other		8.04772
S100A6	15.3547	Cytoplasm	transporter		7.88122
Clca1/Clca2	14.792	Plasma Membrane	ion channel		7.77348
S1PR3	14.5729	Plasma Membrane	G-protein coupled receptor	Y	7.73044
NES	14.4322	Cytoplasm	other		7.70243
CLEC5A	3.60775	Plasma Membrane	other		7.40439
EIF2S3	0.007	Cytoplasm	translation regulator		7.15843
LY96	2.90415	Plasma Membrane	transmembrane receptor		6.15246
SCN11A	50.3988	Plasma Membrane	ion channel	Y	5.65532
PLAC8	46.7945	Nucleus	other		5.54827
TMEM173	6.34188	Cytoplasm	other		5.32982
BST1	36.7031	Plasma Membrane	enzyme		5.19783
PLBD1	34.925	Extracellular Space	other		5.12619
HHIP	0.192897	Plasma Membrane	other		4.7482
TK1	22.611	Cytoplasm	kinase		4.49895
IFI27L2	21.0754	unknown	other		4.39749
TUBB6	19.2718	Cytoplasm	other	Y	4.26842
ALDH1A3	18.6248	Cytoplasm	enzyme		4.21915
MXD3	18.1189	Nucleus	transcription regulator		4.17942
IL17B	15.6893	Extracellular Space	cytokine		3.97171
GRIA3	0.254345	Plasma Membrane	ion channel	Y	3.95029
HCAR2	14.8187	Plasma Membrane	G-protein coupled receptor		3.88935
DUSP5	14.7425	Nucleus	phosphatase		3.88191
MAFF	14.4091	Nucleus	transcription regulator		3.84891
PPP1R1B	0.202221	Cytoplasm	phosphatase		2.306
GRM3	0.204947	Plasma Membrane	G-protein coupled receptor	Y	2.28668
GRIN2C	0.21013	Plasma Membrane	ion channel	Y	2.25064
OPRK1	0.250105	Plasma Membrane	G-protein coupled receptor	Y	1.9994
